# Supplementary material for: Functional characterization of breast cancer using pathway profiles
Source: BMC Med Genomics. 2014 Jul 21;7:45. doi: 10.1186/1755-8794-7-45 (PMC4113668; doi:10.1186/1755-8794-7-45)
Supplement: Additional file 2 — Lists of samples for three data sets and four subtypes of breast cancer. [file 1755-8794-7-45-S2.xlsx]

## Sheet: TCGA RNA-Seq
Sample ID for each subtype in TCGA RNA-Seq data set
Subtype	Luminal A	Luminal B	Triple-negative	HER2+
	TCGA-A1-A0SD	TCGA-A1-A0SI	TCGA-A1-A0SK	TCGA-A1-A0SM
	TCGA-A1-A0SE	TCGA-A2-A04R	TCGA-A1-A0SO	TCGA-A1-A0SN
	TCGA-A1-A0SF	TCGA-A2-A04Y	TCGA-A1-A0SP	TCGA-A2-A04W
	TCGA-A1-A0SG	TCGA-A2-A0CW	TCGA-A2-A04P	TCGA-A2-A04X
	TCGA-A1-A0SJ	TCGA-A2-A0D4	TCGA-A2-A04Q	TCGA-A2-A0CX
	TCGA-A1-A0SQ	TCGA-A2-A0SV	TCGA-A2-A04T	TCGA-A2-A0D1
	TCGA-A2-A04N	TCGA-A2-A0SW	TCGA-A2-A04U	TCGA-A2-A0EQ
	TCGA-A2-A04V	TCGA-A2-A0T3	TCGA-A2-A0CM	TCGA-A2-A0EY
	TCGA-A2-A0CP	TCGA-A2-A0YH	TCGA-A2-A0D0	TCGA-A2-A0SY
	TCGA-A2-A0CQ	TCGA-A2-A0YT	TCGA-A2-A0D2	TCGA-A2-A0T1
	TCGA-A2-A0CS	TCGA-A2-A1FW	TCGA-A2-A0ST	TCGA-A2-A0YG
	TCGA-A2-A0CT	TCGA-A2-A1FX	TCGA-A2-A0SX	TCGA-A2-A1G1
	TCGA-A2-A0CU	TCGA-A2-A1G4	TCGA-A2-A0T0	TCGA-A7-A26H
	TCGA-A2-A0CV	TCGA-A2-A25B	TCGA-A2-A0T2	TCGA-A8-A06X
	TCGA-A2-A0D3	TCGA-A2-A25C	TCGA-A2-A0YE	TCGA-A8-A076
	TCGA-A2-A0EM	TCGA-A2-A25E	TCGA-A2-A0YM	TCGA-A8-A07B
	TCGA-A2-A0EN	TCGA-A7-A0CJ	TCGA-A7-A0CE	TCGA-A8-A07I
	TCGA-A2-A0EO	TCGA-A7-A13F	TCGA-A7-A0DA	TCGA-A8-A07P
	TCGA-A2-A0ER	TCGA-A8-A06N	TCGA-A7-A26F	TCGA-A8-A08B
	TCGA-A2-A0ES	TCGA-A8-A06O	TCGA-A7-A26G	TCGA-A8-A08H
	TCGA-A2-A0ET	TCGA-A8-A06Q	TCGA-A7-A26I	TCGA-A8-A08P
	TCGA-A2-A0EU	TCGA-A8-A06Z	TCGA-A8-A07C	TCGA-A8-A08S
	TCGA-A2-A0EV	TCGA-A8-A075	TCGA-A8-A07O	TCGA-A8-A08X
	TCGA-A2-A0EW	TCGA-A8-A079	TCGA-A8-A07R	TCGA-A8-A097
	TCGA-A2-A0EX	TCGA-A8-A07L	TCGA-A8-A08R	TCGA-A8-A09G
	TCGA-A2-A0SU	TCGA-A8-A07S	TCGA-A8-A09X	TCGA-A8-A09I
	TCGA-A2-A0T4	TCGA-A8-A07W	TCGA-AC-A2QH	TCGA-A8-A09N
	TCGA-A2-A0T5	TCGA-A8-A081	TCGA-AN-A04D	TCGA-A8-A0A7
	TCGA-A2-A0T6	TCGA-A8-A082	TCGA-AN-A0AL	TCGA-AC-A23C
	TCGA-A2-A0T7	TCGA-A8-A084	TCGA-AN-A0AT	TCGA-AC-A23H
	TCGA-A2-A0YC	TCGA-A8-A085	TCGA-AN-A0FL	TCGA-AN-A04C
	TCGA-A2-A0YD	TCGA-A8-A08F	TCGA-AN-A0FX	TCGA-AN-A0AJ
	TCGA-A2-A0YF	TCGA-A8-A08I	TCGA-AN-A0G0	TCGA-AN-A0FD
	TCGA-A2-A0YI	TCGA-A8-A092	TCGA-AN-A0XU	TCGA-AN-A0FT
	TCGA-A2-A0YL	TCGA-A8-A095	TCGA-AO-A03U	TCGA-AN-A0FV
	TCGA-A2-A1FV	TCGA-A8-A09C	TCGA-AO-A0J2	TCGA-AO-A0JE
	TCGA-A2-A1FZ	TCGA-A8-A09Q	TCGA-AO-A0J4	TCGA-AO-A0JM
	TCGA-A2-A1G0	TCGA-A8-A09R	TCGA-AO-A0J6	TCGA-AO-A12C
	TCGA-A2-A259	TCGA-A8-A09W	TCGA-AO-A0JL	TCGA-AO-A12D
	TCGA-A2-A25D	TCGA-AN-A0AK	TCGA-AO-A124	TCGA-AQ-A04H
	TCGA-A7-A0CD	TCGA-AN-A0AM	TCGA-AO-A128	TCGA-AQ-A04L
	TCGA-A7-A0CG	TCGA-AN-A0FF	TCGA-AO-A129	TCGA-AQ-A0Y5
	TCGA-A7-A0CH	TCGA-AN-A0FY	TCGA-AO-A12F	TCGA-AQ-A1H2
	TCGA-A7-A0D9	TCGA-AN-A0XR	TCGA-AO-A1KR	TCGA-AR-A0TQ
	TCGA-A7-A0DB	TCGA-AO-A03N	TCGA-AQ-A04J	TCGA-AR-A0TX
	TCGA-A7-A0DC	TCGA-AO-A03O	TCGA-AR-A0TS	TCGA-AR-A1AX
	TCGA-A7-A13G	TCGA-AO-A03P	TCGA-AR-A0TU	TCGA-AR-A24U
	TCGA-A7-A26E	TCGA-AO-A0J3	TCGA-AR-A0U0	TCGA-AR-A250
	TCGA-A7-A26J	TCGA-AO-A0J7	TCGA-AR-A0U1	TCGA-AR-A254
	TCGA-A8-A06P	TCGA-AO-A0JD	TCGA-AR-A0U4	TCGA-AR-A255
	TCGA-A8-A06T	TCGA-AO-A1KP	TCGA-AR-A1AI	TCGA-B6-A0I9
	TCGA-A8-A06U	TCGA-AO-A1KQ	TCGA-AR-A1AQ	TCGA-B6-A0RH
	TCGA-A8-A06Y	TCGA-AO-A1KS	TCGA-AR-A1AR	TCGA-B6-A1KF
	TCGA-A8-A07E	TCGA-AO-A1KT	TCGA-AR-A1AY	TCGA-B6-A1KN
	TCGA-A8-A07F	TCGA-AR-A0TT	TCGA-AR-A256	TCGA-BH-A0AW
	TCGA-A8-A07G	TCGA-AR-A0TV	TCGA-AR-A2LH	TCGA-BH-A0B7
	TCGA-A8-A07J	TCGA-AR-A0TY	TCGA-AR-A2LR	TCGA-BH-A0C0
	TCGA-A8-A086	TCGA-AR-A0U2	TCGA-B6-A0I6	TCGA-BH-A0C7
	TCGA-A8-A08C	TCGA-AR-A1AW	TCGA-B6-A0IE	TCGA-BH-A0DD
	TCGA-A8-A08O	TCGA-AR-A24H	TCGA-B6-A0IK	TCGA-BH-A0DZ
	TCGA-A8-A08T	TCGA-AR-A24K	TCGA-B6-A0IQ	TCGA-BH-A0EE
	TCGA-A8-A090	TCGA-AR-A24N	TCGA-B6-A0RE	TCGA-BH-A18M
	TCGA-A8-A091	TCGA-AR-A24R	TCGA-B6-A0RG	TCGA-BH-A18R
	TCGA-A8-A093	TCGA-AR-A24S	TCGA-B6-A0RN	TCGA-BH-A18U
	TCGA-A8-A09A	TCGA-AR-A24Z	TCGA-B6-A0RS	TCGA-BH-A1EN
	TCGA-A8-A09B	TCGA-AR-A2LK	TCGA-B6-A0RT	TCGA-BH-A1EV
	TCGA-A8-A09D	TCGA-AR-A2LL	TCGA-B6-A0RU	TCGA-BH-A1F2
	TCGA-A8-A09K	TCGA-B6-A0IB	TCGA-B6-A0WX	TCGA-BH-A1FU
	TCGA-A8-A09T	TCGA-B6-A0IN	TCGA-B6-A0X1	TCGA-BH-A203
	TCGA-A8-A09V	TCGA-B6-A0RL	TCGA-BH-A0AV	TCGA-C8-A12L
	TCGA-A8-A0A1	TCGA-B6-A0WV	TCGA-BH-A0B3	TCGA-C8-A12P
	TCGA-A8-A0A2	TCGA-B6-A0WW	TCGA-BH-A0BG	TCGA-C8-A12Q
	TCGA-A8-A0A4	TCGA-B6-A0X5	TCGA-BH-A0BL	TCGA-C8-A12T
	TCGA-A8-A0A6	TCGA-B6-A1KC	TCGA-BH-A0BW	TCGA-C8-A12Z
	TCGA-A8-A0A9	TCGA-BH-A0AU	TCGA-BH-A0E0	TCGA-C8-A132
	TCGA-A8-A0AB	TCGA-BH-A0BD	TCGA-BH-A0E6	TCGA-C8-A135
	TCGA-A8-A0AD	TCGA-BH-A0BF	TCGA-BH-A0RX	TCGA-C8-A137
	TCGA-AC-A23E	TCGA-BH-A0BZ	TCGA-BH-A0WA	TCGA-C8-A138
	TCGA-AC-A2B8	TCGA-BH-A0C3	TCGA-BH-A18G	TCGA-C8-A1HF
	TCGA-AC-A2FB	TCGA-BH-A0H0	TCGA-BH-A18Q	TCGA-C8-A1HK
	TCGA-AC-A2FF	TCGA-BH-A0HU	TCGA-BH-A18T	TCGA-C8-A1HL
	TCGA-AC-A2FG	TCGA-BH-A0HW	TCGA-BH-A18V	TCGA-C8-A26W
	TCGA-AC-A2FO	TCGA-BH-A0HY	TCGA-BH-A1EW	TCGA-C8-A275
	TCGA-AN-A041	TCGA-BH-A0W3	TCGA-BH-A1F6	TCGA-C8-A278
	TCGA-AN-A046	TCGA-BH-A18L	TCGA-BH-A1FC	TCGA-D8-A140
	TCGA-AN-A049	TCGA-BH-A1F8	TCGA-C8-A12V	TCGA-D8-A1J9
	TCGA-AN-A04A	TCGA-BH-A1FD	TCGA-C8-A131	TCGA-D8-A1JA
	TCGA-AN-A0AS	TCGA-BH-A1FM	TCGA-C8-A134	TCGA-D8-A1JB
	TCGA-AN-A0FK	TCGA-BH-A1FN	TCGA-C8-A1HJ	TCGA-D8-A1X5
	TCGA-AN-A0FN	TCGA-BH-A202	TCGA-C8-A26X	TCGA-D8-A1XJ
	TCGA-AN-A0FS	TCGA-BH-A204	TCGA-C8-A26Y	TCGA-D8-A1XS
	TCGA-AN-A0FW	TCGA-BH-A209	TCGA-C8-A27B	TCGA-D8-A1XT
	TCGA-AN-A0FZ	TCGA-C8-A12M	TCGA-D8-A13Z	TCGA-D8-A1XY
	TCGA-AN-A0XL	TCGA-C8-A12U	TCGA-D8-A142	TCGA-D8-A27N
	TCGA-AN-A0XO	TCGA-C8-A12W	TCGA-D8-A143	TCGA-D8-A27W
	TCGA-AN-A0XP	TCGA-C8-A130	TCGA-D8-A147	TCGA-E2-A14P
	TCGA-AN-A0XT	TCGA-C8-A1HG	TCGA-D8-A1JF	TCGA-E2-A14V
	TCGA-AN-A0XV	TCGA-C8-A1HM	TCGA-D8-A1JG	TCGA-E2-A14W
	TCGA-AN-A0XW	TCGA-C8-A1HN	TCGA-D8-A1JL	TCGA-E2-A14Y
	TCGA-AO-A03L	TCGA-C8-A26V	TCGA-D8-A1XK	TCGA-E2-A152
	TCGA-AO-A03M	TCGA-C8-A274	TCGA-D8-A1XQ	TCGA-E2-A15E
	TCGA-AO-A03V	TCGA-C8-A27A	TCGA-D8-A27F	TCGA-E2-A15H
	TCGA-AO-A0J5	TCGA-D8-A13Y	TCGA-D8-A27H	TCGA-E2-A1B0
	TCGA-AO-A0J8	TCGA-D8-A1J8	TCGA-D8-A27M	TCGA-E2-A1B1
	TCGA-AO-A0J9	TCGA-D8-A1JC	TCGA-E2-A14N	TCGA-E2-A1LB
	TCGA-AO-A0JA	TCGA-D8-A1JD	TCGA-E2-A14R	TCGA-E9-A1N6
	TCGA-AO-A0JC	TCGA-D8-A1JE	TCGA-E2-A14X	TCGA-E9-A228
	TCGA-AO-A0JF	TCGA-D8-A1JI	TCGA-E2-A150	TCGA-E9-A22D
	TCGA-AO-A0JG	TCGA-D8-A1JJ	TCGA-E2-A158	TCGA-EW-A1IW
	TCGA-AO-A0JI	TCGA-D8-A1JT	TCGA-E2-A159	TCGA-EW-A1J3
	TCGA-AO-A0JJ	TCGA-D8-A1X6	TCGA-E2-A1AZ	TCGA-EW-A1OZ
	TCGA-AO-A125	TCGA-D8-A1X7	TCGA-E2-A1L7	TCGA-EW-A1PD
	TCGA-AO-A126	TCGA-D8-A1XF	TCGA-E2-A1LG	TCGA-GM-A2DB
	TCGA-AO-A12A	TCGA-D8-A1XL	TCGA-E2-A1LH	TCGA-GM-A2DH
	TCGA-AO-A12B	TCGA-D8-A1XR	TCGA-E2-A1LI
	TCGA-AO-A12E	TCGA-D8-A1XZ	TCGA-E2-A1LK
	TCGA-AO-A12G	TCGA-D8-A1Y1	TCGA-E2-A1LL
	TCGA-AO-A12H	TCGA-D8-A1Y2	TCGA-E2-A1LS
	TCGA-AQ-A1H3	TCGA-D8-A1Y3	TCGA-E9-A1ND
	TCGA-AR-A0TR	TCGA-D8-A27R	TCGA-E9-A22G
	TCGA-AR-A0TW	TCGA-E2-A109	TCGA-EW-A1OV
	TCGA-AR-A0TZ	TCGA-E2-A10C	TCGA-EW-A1OW
	TCGA-AR-A0U3	TCGA-E2-A14O	TCGA-EW-A1P4
	TCGA-AR-A1AK	TCGA-E2-A14S	TCGA-EW-A1P7
	TCGA-AR-A1AL	TCGA-E2-A155	TCGA-EW-A1P8
	TCGA-AR-A1AN	TCGA-E2-A15A	TCGA-EW-A1PB
	TCGA-AR-A1AP	TCGA-E2-A15K	TCGA-EW-A1PH
	TCGA-AR-A1AS	TCGA-E2-A15S	TCGA-GM-A2DD
	TCGA-AR-A1AU	TCGA-E9-A1NA	TCGA-GM-A2DF
	TCGA-AR-A1AV	TCGA-E9-A1NF	TCGA-GM-A2DI
	TCGA-AR-A24L	TCGA-E9-A1NI
	TCGA-AR-A24M	TCGA-E9-A1R4
	TCGA-AR-A24O	TCGA-E9-A1R7
	TCGA-AR-A24P	TCGA-E9-A1RB
	TCGA-AR-A24T	TCGA-E9-A1RE
	TCGA-AR-A24V	TCGA-E9-A226
	TCGA-AR-A24W	TCGA-E9-A22A
	TCGA-AR-A24X	TCGA-E9-A22E
	TCGA-AR-A252	TCGA-E9-A22H
	TCGA-AR-A2LE	TCGA-E9-A249
	TCGA-AR-A2LM	TCGA-E9-A2JS
	TCGA-AR-A2LN	TCGA-EW-A1IY
	TCGA-AR-A2LO	TCGA-EW-A1J6
	TCGA-B6-A0I5	TCGA-EW-A1OX
	TCGA-B6-A0I8	TCGA-EW-A1OY
	TCGA-B6-A0IA	TCGA-EW-A1P0
	TCGA-B6-A0IC	TCGA-EW-A2FW
	TCGA-B6-A0IG	TCGA-GM-A2DO
	TCGA-B6-A0IH
	TCGA-B6-A0IM
	TCGA-B6-A0IO
	TCGA-B6-A0IP
	TCGA-B6-A0RI
	TCGA-B6-A0RM
	TCGA-B6-A0RO
	TCGA-B6-A0RP
	TCGA-B6-A0RV
	TCGA-B6-A0WS
	TCGA-B6-A0WT
	TCGA-B6-A0WY
	TCGA-B6-A0WZ
	TCGA-B6-A0X0
	TCGA-B6-A0X4
	TCGA-B6-A0X7
	TCGA-B6-A2IU
	TCGA-BH-A0AY
	TCGA-BH-A0AZ
	TCGA-BH-A0B0
	TCGA-BH-A0B1
	TCGA-BH-A0B2
	TCGA-BH-A0B5
	TCGA-BH-A0B8
	TCGA-BH-A0BA
	TCGA-BH-A0BC
	TCGA-BH-A0BJ
	TCGA-BH-A0BM
	TCGA-BH-A0BO
	TCGA-BH-A0BP
	TCGA-BH-A0BQ
	TCGA-BH-A0BR
	TCGA-BH-A0BS
	TCGA-BH-A0BT
	TCGA-BH-A0BV
	TCGA-BH-A0C1
	TCGA-BH-A0DE
	TCGA-BH-A0DG
	TCGA-BH-A0DH
	TCGA-BH-A0DI
	TCGA-BH-A0DK
	TCGA-BH-A0DO
	TCGA-BH-A0DP
	TCGA-BH-A0DQ
	TCGA-BH-A0DS
	TCGA-BH-A0DT
	TCGA-BH-A0DV
	TCGA-BH-A0DX
	TCGA-BH-A0E1
	TCGA-BH-A0E2
	TCGA-BH-A0E7
	TCGA-BH-A0E9
	TCGA-BH-A0EA
	TCGA-BH-A0EB
	TCGA-BH-A0EI
	TCGA-BH-A0GY
	TCGA-BH-A0GZ
	TCGA-BH-A0H3
	TCGA-BH-A0H5
	TCGA-BH-A0H6
	TCGA-BH-A0H7
	TCGA-BH-A0H9
	TCGA-BH-A0HA
	TCGA-BH-A0HB
	TCGA-BH-A0HF
	TCGA-BH-A0HI
	TCGA-BH-A0HK
	TCGA-BH-A0HO
	TCGA-BH-A0HP
	TCGA-BH-A0HQ
	TCGA-BH-A0HX
	TCGA-BH-A0W4
	TCGA-BH-A0W5
	TCGA-BH-A0W7
	TCGA-BH-A18F
	TCGA-BH-A18H
	TCGA-BH-A18I
	TCGA-BH-A18J
	TCGA-BH-A18K
	TCGA-BH-A18N
	TCGA-BH-A18S
	TCGA-BH-A1EO
	TCGA-BH-A1ET
	TCGA-BH-A1EU
	TCGA-BH-A1EX
	TCGA-BH-A1EY
	TCGA-BH-A1F5
	TCGA-BH-A1FB
	TCGA-BH-A1FE
	TCGA-BH-A1FG
	TCGA-BH-A1FH
	TCGA-BH-A1FL
	TCGA-BH-A1FR
	TCGA-BH-A201
	TCGA-BH-A28Q
	TCGA-BH-A2L8
	TCGA-C8-A12N
	TCGA-C8-A12O
	TCGA-C8-A12X
	TCGA-C8-A12Y
	TCGA-C8-A133
	TCGA-C8-A1HE
	TCGA-C8-A1HI
	TCGA-C8-A1HO
	TCGA-C8-A26Z
	TCGA-C8-A273
	TCGA-D8-A141
	TCGA-D8-A145
	TCGA-D8-A146
	TCGA-D8-A1JH
	TCGA-D8-A1JN
	TCGA-D8-A1JP
	TCGA-D8-A1JS
	TCGA-D8-A1JU
	TCGA-D8-A1X8
	TCGA-D8-A1X9
	TCGA-D8-A1XA
	TCGA-D8-A1XB
	TCGA-D8-A1XC
	TCGA-D8-A1XD
	TCGA-D8-A1XG
	TCGA-D8-A1XM
	TCGA-D8-A1XO
	TCGA-D8-A1XU
	TCGA-D8-A1XV
	TCGA-D8-A1Y0
	TCGA-D8-A27E
	TCGA-D8-A27G
	TCGA-D8-A27I
	TCGA-D8-A27K
	TCGA-D8-A27L
	TCGA-D8-A27P
	TCGA-D8-A27T
	TCGA-D8-A27V
	TCGA-E2-A105
	TCGA-E2-A106
	TCGA-E2-A10A
	TCGA-E2-A10B
	TCGA-E2-A10E
	TCGA-E2-A10F
	TCGA-E2-A14Q
	TCGA-E2-A14T
	TCGA-E2-A14Z
	TCGA-E2-A153
	TCGA-E2-A154
	TCGA-E2-A156
	TCGA-E2-A15C
	TCGA-E2-A15D
	TCGA-E2-A15G
	TCGA-E2-A15I
	TCGA-E2-A15J
	TCGA-E2-A15L
	TCGA-E2-A15M
	TCGA-E2-A15O
	TCGA-E2-A15P
	TCGA-E2-A15R
	TCGA-E2-A1B4
	TCGA-E2-A1B5
	TCGA-E2-A1BC
	TCGA-E2-A1IE
	TCGA-E2-A1IF
	TCGA-E2-A1IG
	TCGA-E2-A1IH
	TCGA-E2-A1IJ
	TCGA-E2-A1IK
	TCGA-E2-A1IL
	TCGA-E2-A1IN
	TCGA-E2-A1IO
	TCGA-E2-A1IU
	TCGA-E2-A1L6
	TCGA-E2-A1L8
	TCGA-E2-A1L9
	TCGA-E2-A1LA
	TCGA-E9-A1N3
	TCGA-E9-A1N4
	TCGA-E9-A1N5
	TCGA-E9-A1NE
	TCGA-E9-A1NG
	TCGA-E9-A1NH
	TCGA-E9-A1QZ
	TCGA-E9-A1R0
	TCGA-E9-A1R2
	TCGA-E9-A1R3
	TCGA-E9-A1R5
	TCGA-E9-A1R6
	TCGA-E9-A1RC
	TCGA-E9-A1RD
	TCGA-E9-A1RF
	TCGA-E9-A1RI
	TCGA-E9-A227
	TCGA-E9-A229
	TCGA-E9-A22B
	TCGA-E9-A245
	TCGA-E9-A247
	TCGA-E9-A24A
	TCGA-E9-A295
	TCGA-E9-A2JT
	TCGA-EW-A1IX
	TCGA-EW-A1J1
	TCGA-EW-A1J2
	TCGA-EW-A1J5
	TCGA-EW-A1P3
	TCGA-EW-A1P5
	TCGA-EW-A1P6
	TCGA-EW-A1PA
	TCGA-EW-A1PE
	TCGA-EW-A1PF
	TCGA-EW-A2FS
	TCGA-EW-A2FV
	TCGA-GI-A2C8
	TCGA-GM-A2D9
	TCGA-GM-A2DA
	TCGA-GM-A2DC
	TCGA-GM-A2DK
	TCGA-GM-A2DL
	TCGA-GM-A2DM
	TCGA-GM-A2DN

## Sheet: TCGA microarray
Sample ID for each subtype in TCGA microarray data set
Subtype	Luminal A	Luminal B	Triple-negative	HER2+
	TCGA-A1-A0SD	TCGA-A2-A04R	TCGA-A1-A0SK	TCGA-A1-A0SM
	TCGA-A1-A0SE	TCGA-A2-A0CT	TCGA-A1-A0SO	TCGA-A2-A04W
	TCGA-A1-A0SJ	TCGA-A2-A0CW	TCGA-A2-A04P	TCGA-A2-A04X
	TCGA-A2-A04N	TCGA-A2-A0D4	TCGA-A2-A04Q	TCGA-A2-A0CX
	TCGA-A2-A04V	TCGA-A2-A0ER	TCGA-A2-A04T	TCGA-A2-A0D1
	TCGA-A2-A04Y	TCGA-A2-A0SV	TCGA-A2-A04U	TCGA-A2-A0EQ
	TCGA-A2-A0CP	TCGA-A2-A0SW	TCGA-A2-A0CM	TCGA-A2-A0EY
	TCGA-A2-A0CQ	TCGA-A2-A0T3	TCGA-A2-A0D0	TCGA-A2-A0SY
	TCGA-A2-A0CS	TCGA-A2-A0T4	TCGA-A2-A0D2	TCGA-A2-A0T1
	TCGA-A2-A0CU	TCGA-A2-A0YH	TCGA-A2-A0ST	TCGA-A2-A0YG
	TCGA-A2-A0CV	TCGA-A7-A0CJ	TCGA-A2-A0SX	TCGA-A8-A06X
	TCGA-A2-A0CZ	TCGA-A7-A13F	TCGA-A2-A0T0	TCGA-A8-A076
	TCGA-A2-A0D3	TCGA-A8-A06N	TCGA-A2-A0T2	TCGA-A8-A07B
	TCGA-A2-A0EM	TCGA-A8-A06O	TCGA-A2-A0YE	TCGA-A8-A07I
	TCGA-A2-A0EN	TCGA-A8-A06Q	TCGA-A2-A0YM	TCGA-A8-A07P
	TCGA-A2-A0EO	TCGA-A8-A06R	TCGA-A7-A0CE	TCGA-A8-A08B
	TCGA-A2-A0ES	TCGA-A8-A06Z	TCGA-A7-A0DA	TCGA-A8-A08G
	TCGA-A2-A0ET	TCGA-A8-A079	TCGA-A8-A07C	TCGA-A8-A08H
	TCGA-A2-A0EU	TCGA-A8-A07L	TCGA-A8-A07O	TCGA-A8-A08P
	TCGA-A2-A0EV	TCGA-A8-A07S	TCGA-A8-A07R	TCGA-A8-A08X
	TCGA-A2-A0EW	TCGA-A8-A07W	TCGA-A8-A08R	TCGA-A8-A097
	TCGA-A2-A0EX	TCGA-A8-A07Z	TCGA-A8-A09X	TCGA-A8-A099
	TCGA-A2-A0SU	TCGA-A8-A082	TCGA-AN-A04D	TCGA-A8-A09G
	TCGA-A2-A0T5	TCGA-A8-A084	TCGA-AN-A0AL	TCGA-A8-A09I
	TCGA-A2-A0T6	TCGA-A8-A085	TCGA-AN-A0AR	TCGA-A8-A09N
	TCGA-A2-A0T7	TCGA-A8-A08F	TCGA-AN-A0AT	TCGA-A8-A0A7
	TCGA-A2-A0YC	TCGA-A8-A08I	TCGA-AN-A0FL	TCGA-AN-A04C
	TCGA-A2-A0YD	TCGA-A8-A095	TCGA-AN-A0FX	TCGA-AN-A0AJ
	TCGA-A2-A0YF	TCGA-A8-A096	TCGA-AN-A0G0	TCGA-AN-A0FD
	TCGA-A2-A0YI	TCGA-A8-A09C	TCGA-AN-A0XU	TCGA-AN-A0FT
	TCGA-A2-A0YL	TCGA-A8-A09D	TCGA-AO-A03U	TCGA-AN-A0FV
	TCGA-A7-A0CD	TCGA-A8-A09M	TCGA-AO-A0J2	TCGA-AO-A0JE
	TCGA-A7-A0CG	TCGA-A8-A09Q	TCGA-AO-A0J4	TCGA-AO-A0JM
	TCGA-A7-A0CH	TCGA-A8-A09R	TCGA-AO-A0J6	TCGA-AO-A12C
	TCGA-A7-A0D9	TCGA-A8-A09W	TCGA-AO-A0JL	TCGA-AO-A12D
	TCGA-A7-A0DB	TCGA-A8-A09Z	TCGA-AO-A124	TCGA-AQ-A04H
	TCGA-A8-A06P	TCGA-A8-A0A9	TCGA-AO-A128	TCGA-AQ-A04L
	TCGA-A8-A06T	TCGA-A8-A0AB	TCGA-AO-A129	TCGA-AR-A0TQ
	TCGA-A8-A06U	TCGA-AN-A03Y	TCGA-AO-A12F	TCGA-AR-A0TX
	TCGA-A8-A06Y	TCGA-AN-A041	TCGA-AQ-A04J	TCGA-AR-A1AT
	TCGA-A8-A07E	TCGA-AN-A049	TCGA-AR-A0TS	TCGA-AR-A1AX
	TCGA-A8-A07F	TCGA-AN-A0AK	TCGA-AR-A0TU	TCGA-B6-A0I9
	TCGA-A8-A07G	TCGA-AN-A0AM	TCGA-AR-A0U0	TCGA-B6-A0RH
	TCGA-A8-A07J	TCGA-AN-A0AS	TCGA-AR-A0U1	TCGA-BH-A0AW
	TCGA-A8-A083	TCGA-AN-A0FF	TCGA-AR-A0U4	TCGA-BH-A0B4
	TCGA-A8-A086	TCGA-AN-A0FK	TCGA-AR-A1AI	TCGA-BH-A0B7
	TCGA-A8-A08A	TCGA-AN-A0FY	TCGA-AR-A1AQ	TCGA-BH-A0C0
	TCGA-A8-A08C	TCGA-AN-A0XR	TCGA-AR-A1AR	TCGA-BH-A0C7
	TCGA-A8-A08O	TCGA-AN-A0XW	TCGA-AR-A1AY	TCGA-BH-A0DD
	TCGA-A8-A08T	TCGA-AO-A03O	TCGA-B6-A0I6	TCGA-BH-A0DZ
	TCGA-A8-A08Z	TCGA-AO-A03P	TCGA-B6-A0IE	TCGA-BH-A0EE
	TCGA-A8-A090	TCGA-AO-A0J3	TCGA-B6-A0IK	TCGA-BH-A0HY
	TCGA-A8-A091	TCGA-AO-A0J7	TCGA-B6-A0IQ	TCGA-BH-A18M
	TCGA-A8-A093	TCGA-AO-A0JC	TCGA-B6-A0RE	TCGA-BH-A18R
	TCGA-A8-A09A	TCGA-AO-A0JD	TCGA-B6-A0RG	TCGA-BH-A18U
	TCGA-A8-A09B	TCGA-AO-A0JI	TCGA-B6-A0RN	TCGA-BH-A1EV
	TCGA-A8-A09T	TCGA-AO-A12B	TCGA-B6-A0RS	TCGA-C8-A12L
	TCGA-A8-A09V	TCGA-AR-A0TT	TCGA-B6-A0RT	TCGA-C8-A12P
	TCGA-A8-A0A1	TCGA-AR-A0TV	TCGA-B6-A0RU	TCGA-C8-A12Q
	TCGA-A8-A0A2	TCGA-AR-A0TY	TCGA-B6-A0WX	TCGA-C8-A12T
	TCGA-A8-A0A4	TCGA-AR-A0TZ	TCGA-B6-A0X1	TCGA-C8-A12Z
	TCGA-A8-A0A6	TCGA-AR-A0U2	TCGA-BH-A0AV	TCGA-C8-A130
	TCGA-A8-A0AD	TCGA-AR-A0U3	TCGA-BH-A0B3	TCGA-C8-A132
	TCGA-AN-A03X	TCGA-AR-A1AV	TCGA-BH-A0B9	TCGA-C8-A135
	TCGA-AN-A046	TCGA-B6-A0IB	TCGA-BH-A0BG	TCGA-C8-A137
	TCGA-AN-A04A	TCGA-B6-A0IC	TCGA-BH-A0BL	TCGA-C8-A138
	TCGA-AN-A0FN	TCGA-B6-A0IM	TCGA-BH-A0BW	TCGA-C8-A1HF
	TCGA-AN-A0FS	TCGA-B6-A0RL	TCGA-BH-A0E0	TCGA-C8-A1HL
	TCGA-AN-A0FW	TCGA-B6-A0WV	TCGA-BH-A0E6	TCGA-D8-A140
	TCGA-AN-A0FZ	TCGA-B6-A0WW	TCGA-BH-A0RX	TCGA-E2-A14P
	TCGA-AN-A0XL	TCGA-B6-A0X5	TCGA-BH-A0WA	TCGA-E2-A14V
	TCGA-AN-A0XO	TCGA-BH-A0AU	TCGA-BH-A18G	TCGA-E2-A14W
	TCGA-AN-A0XP	TCGA-BH-A0AY	TCGA-BH-A18Q	TCGA-E2-A14Y
	TCGA-AN-A0XT	TCGA-BH-A0B5	TCGA-BH-A18T	TCGA-E2-A152
	TCGA-AN-A0XV	TCGA-BH-A0BD	TCGA-BH-A18V	TCGA-E2-A15E
	TCGA-AO-A03M	TCGA-BH-A0BF	TCGA-BH-A1EW	TCGA-E2-A15H
	TCGA-AO-A03V	TCGA-BH-A0BZ	TCGA-C8-A12V	TCGA-E2-A1B0
	TCGA-AO-A0J8	TCGA-BH-A0C3	TCGA-C8-A131	TCGA-E2-A1B1
	TCGA-AO-A0J9	TCGA-BH-A0H0	TCGA-C8-A134
	TCGA-AO-A0JA	TCGA-BH-A0HU	TCGA-D8-A13Z
	TCGA-AO-A0JF	TCGA-BH-A0HW	TCGA-D8-A142
	TCGA-AO-A0JG	TCGA-BH-A0W3	TCGA-D8-A143
	TCGA-AO-A0JJ	TCGA-BH-A18F	TCGA-D8-A147
	TCGA-AO-A125	TCGA-BH-A18J	TCGA-E2-A14N
	TCGA-AO-A126	TCGA-BH-A18L	TCGA-E2-A14R
	TCGA-AO-A12A	TCGA-C8-A12M	TCGA-E2-A14X
	TCGA-AO-A12E	TCGA-C8-A12U	TCGA-E2-A150
	TCGA-AO-A12G	TCGA-C8-A12W	TCGA-E2-A158
	TCGA-AO-A12H	TCGA-C8-A12X	TCGA-E2-A159
	TCGA-AR-A0TR	TCGA-C8-A1HG	TCGA-E2-A1AZ
	TCGA-AR-A0TW	TCGA-C8-A1HM	TCGA-E2-A1B6
	TCGA-AR-A1AK	TCGA-C8-A1HN
	TCGA-AR-A1AL	TCGA-D8-A13Y
	TCGA-AR-A1AN	TCGA-E2-A107
	TCGA-AR-A1AP	TCGA-E2-A109
	TCGA-AR-A1AS	TCGA-E2-A10A
	TCGA-AR-A1AU	TCGA-E2-A10C
	TCGA-AR-A1AW	TCGA-E2-A14O
	TCGA-B6-A0I5	TCGA-E2-A14S
	TCGA-B6-A0I8	TCGA-E2-A155
	TCGA-B6-A0IA	TCGA-E2-A15A
	TCGA-B6-A0IG	TCGA-E2-A15K
	TCGA-B6-A0IH	TCGA-E2-A15L
	TCGA-B6-A0IN	TCGA-E2-A15M
	TCGA-B6-A0IO	TCGA-E2-A15S
	TCGA-B6-A0IP	TCGA-E2-A15T
	TCGA-B6-A0RI
	TCGA-B6-A0RM
	TCGA-B6-A0RO
	TCGA-B6-A0RP
	TCGA-B6-A0RQ
	TCGA-B6-A0RV
	TCGA-B6-A0WS
	TCGA-B6-A0WT
	TCGA-B6-A0WY
	TCGA-B6-A0WZ
	TCGA-B6-A0X0
	TCGA-B6-A0X4
	TCGA-B6-A0X7
	TCGA-BH-A0AZ
	TCGA-BH-A0B0
	TCGA-BH-A0B1
	TCGA-BH-A0B8
	TCGA-BH-A0BA
	TCGA-BH-A0BC
	TCGA-BH-A0BJ
	TCGA-BH-A0BM
	TCGA-BH-A0BO
	TCGA-BH-A0BP
	TCGA-BH-A0BQ
	TCGA-BH-A0BR
	TCGA-BH-A0BS
	TCGA-BH-A0BT
	TCGA-BH-A0BV
	TCGA-BH-A0C1
	TCGA-BH-A0DE
	TCGA-BH-A0DG
	TCGA-BH-A0DH
	TCGA-BH-A0DI
	TCGA-BH-A0DK
	TCGA-BH-A0DO
	TCGA-BH-A0DP
	TCGA-BH-A0DQ
	TCGA-BH-A0DS
	TCGA-BH-A0DT
	TCGA-BH-A0DX
	TCGA-BH-A0E1
	TCGA-BH-A0E2
	TCGA-BH-A0E7
	TCGA-BH-A0E9
	TCGA-BH-A0EA
	TCGA-BH-A0EB
	TCGA-BH-A0EI
	TCGA-BH-A0GY
	TCGA-BH-A0GZ
	TCGA-BH-A0H3
	TCGA-BH-A0H5
	TCGA-BH-A0H6
	TCGA-BH-A0H7
	TCGA-BH-A0H9
	TCGA-BH-A0HA
	TCGA-BH-A0HB
	TCGA-BH-A0HF
	TCGA-BH-A0HI
	TCGA-BH-A0HK
	TCGA-BH-A0HO
	TCGA-BH-A0HP
	TCGA-BH-A0HQ
	TCGA-BH-A0HX
	TCGA-BH-A0W4
	TCGA-BH-A0W5
	TCGA-BH-A0W7
	TCGA-BH-A18H
	TCGA-BH-A18I
	TCGA-BH-A18N
	TCGA-BH-A18S
	TCGA-BH-A1EO
	TCGA-BH-A1ES
	TCGA-BH-A1ET
	TCGA-BH-A1EU
	TCGA-C8-A12N
	TCGA-C8-A12O
	TCGA-C8-A12Y
	TCGA-C8-A133
	TCGA-C8-A1HI
	TCGA-D8-A141
	TCGA-D8-A145
	TCGA-E2-A105
	TCGA-E2-A106
	TCGA-E2-A10B
	TCGA-E2-A10E
	TCGA-E2-A10F
	TCGA-E2-A14Q
	TCGA-E2-A14T
	TCGA-E2-A14Z
	TCGA-E2-A153
	TCGA-E2-A154
	TCGA-E2-A156
	TCGA-E2-A15C
	TCGA-E2-A15D
	TCGA-E2-A15F
	TCGA-E2-A15G
	TCGA-E2-A15I
	TCGA-E2-A15J
	TCGA-E2-A15O
	TCGA-E2-A15P
	TCGA-E2-A15R
	TCGA-E2-A1B4
	TCGA-E2-A1BC
	TCGA-E2-A1BD

## Sheet: EGA discovery set
Sample ID for each subtype in EGA discovery set
Subtype	Luminal A	Luminal B	Triple-negative	HER2+
	MB-0002	MB-0008	MB-0115	MB-0035
	MB-0036	MB-0010	MB-0157	MB-0120
	MB-0059	MB-0060	MB-0158	MB-0148
	MB-0106	MB-0066	MB-0164	MB-0152
	MB-0112	MB-0102	MB-0206	MB-0165
	MB-0117	MB-0119	MB-0238	MB-0201
	MB-0121	MB-0123	MB-0316	MB-0220
	MB-0122	MB-0135	MB-0354	MB-0221
	MB-0126	MB-0140	MB-0372	MB-0249
	MB-0131	MB-0144	MB-0400	MB-0292
	MB-0133	MB-0146	MB-0420	MB-0314
	MB-0136	MB-0151	MB-0424	MB-0346
	MB-0138	MB-0167	MB-0446	MB-0352
	MB-0139	MB-0173	MB-0481	MB-0361
	MB-0142	MB-0185	MB-0494	MB-0371
	MB-0143	MB-0195	MB-0516	MB-0378
	MB-0145	MB-0197	MB-0525	MB-0389
	MB-0154	MB-0198	MB-0564	MB-0395
	MB-0162	MB-0215	MB-0581	MB-0401
	MB-0166	MB-0218	MB-0608	MB-0438
	MB-0176	MB-0225	MB-0613	MB-0467
	MB-0180	MB-0243	MB-0658	MB-0476
	MB-0181	MB-0261	MB-0659	MB-0482
	MB-0184	MB-0270	MB-0664	MB-0590
	MB-0194	MB-0272	MB-0869	MB-0593
	MB-0199	MB-0283	MB-0906	MB-0607
	MB-0202	MB-0287	MB-2735	MB-0643
	MB-0203	MB-0291	MB-2742	MB-0653
	MB-0204	MB-0311	MB-2753	MB-0656
	MB-0207	MB-0312	MB-2754	MB-2513
	MB-0223	MB-0313	MB-2827	MB-2632
	MB-0224	MB-0319	MB-2842	MB-2786
	MB-0229	MB-0325	MB-2849	MB-2847
	MB-0232	MB-0328	MB-2857	MB-2964
	MB-0236	MB-0336	MB-2912	MB-3025
	MB-0239	MB-0349	MB-2917	MB-3103
	MB-0247	MB-0360	MB-2922	MB-3272
	MB-0248	MB-0363	MB-2957	MB-3329
	MB-0257	MB-0368	MB-3014	MB-3355
	MB-0258	MB-0370	MB-3046	MB-3360
	MB-0273	MB-0373	MB-3057	MB-3382
	MB-0286	MB-0374	MB-3058	MB-3386
	MB-0295	MB-0380	MB-3063	MB-3412
	MB-0301	MB-0383	MB-3067	MB-3467
	MB-0302	MB-0384	MB-3123	MB-3470
	MB-0306	MB-0385	MB-3165	MB-3488
	MB-0307	MB-0398	MB-3271	MB-3497
	MB-0310	MB-0405	MB-3277	MB-3556
	MB-0315	MB-0406	MB-3292	MB-3606
	MB-0317	MB-0412	MB-3367	MB-3866
	MB-0320	MB-0429	MB-3395	MB-4003
	MB-0321	MB-0434	MB-3453	MB-4127
	MB-0322	MB-0439	MB-3476	MB-4171
	MB-0324	MB-0440	MB-3502	MB-4276
	MB-0327	MB-0444	MB-3567	MB-4289
	MB-0341	MB-0448	MB-3702	MB-4644
	MB-0345	MB-0452	MB-3706	MB-4688
	MB-0348	MB-0455	MB-3752	MB-4724
	MB-0356	MB-0465	MB-4146	MB-4729
	MB-0358	MB-0474	MB-4266	MB-4745
	MB-0359	MB-0483	MB-4408	MB-4763
	MB-0362	MB-0514	MB-4622	MB-4770
	MB-0364	MB-0536	MB-4640	MB-4858
	MB-0366	MB-0549	MB-4667	MB-4866
	MB-0377	MB-0550	MB-4712	MB-4871
	MB-0379	MB-0569	MB-4715	MB-4878
	MB-0382	MB-0576	MB-4717	MB-4886
	MB-0386	MB-0579	MB-4732	MB-4887
	MB-0394	MB-0584	MB-4733	MB-4908
	MB-0397	MB-0585	MB-4757	MB-4929
	MB-0404	MB-0589	MB-4758	MB-4930
	MB-0408	MB-0591	MB-4809	MB-4952
	MB-0410	MB-0594	MB-4888	MB-5017
	MB-0411	MB-0598	MB-4911	MB-5019
	MB-0413	MB-0601	MB-4935	MB-5022
	MB-0419	MB-0606	MB-4938	MB-5052
	MB-0422	MB-0616	MB-4945	MB-5062
	MB-0423	MB-0618	MB-4992	MB-5078
	MB-0425	MB-0630	MB-4993	MB-5120
	MB-0427	MB-0637	MB-5004	MB-5144
	MB-0428	MB-0667	MB-5058	MB-5147
	MB-0431	MB-0882	MB-5065	MB-5166
	MB-0443	MB-0884	MB-5070	MB-5172
	MB-0445	MB-0895	MB-5072	MB-5195
	MB-0449	MB-2613	MB-5076	MB-5212
	MB-0451	MB-2617	MB-5100	MB-5213
	MB-0454	MB-2634	MB-5115	MB-5222
	MB-0460	MB-2686	MB-5126	MB-5228
	MB-0463	MB-2705	MB-5137	MB-5259
	MB-0466	MB-2708	MB-5138	MB-5301
	MB-0471	MB-2730	MB-5205	MB-5312
	MB-0475	MB-2760	MB-5209	MB-5315
	MB-0480	MB-2763	MB-5223	MB-5327
	MB-0485	MB-2765	MB-5229	MB-5331
	MB-0486	MB-2767	MB-5232	MB-5366
	MB-0491	MB-2769	MB-5236	MB-5381
	MB-0497	MB-2772	MB-5238	MB-5392
	MB-0501	MB-2774	MB-5258	MB-5409
	MB-0503	MB-2781	MB-5281	MB-5411
	MB-0504	MB-2793	MB-5299	MB-5417
	MB-0505	MB-2795	MB-5323	MB-5441
	MB-0507	MB-2796	MB-5325	MB-5446
	MB-0511	MB-2803	MB-5329	MB-5474
	MB-0513	MB-2814	MB-5348	MB-5483
	MB-0517	MB-2844	MB-5378	MB-5498
	MB-0521	MB-2853	MB-5387	MB-5511
	MB-0527	MB-2858	MB-5390	MB-5535
	MB-0528	MB-2953	MB-5421	MB-5549
	MB-0529	MB-2954	MB-5427	MB-5584
	MB-0538	MB-2983	MB-5468
	MB-0541	MB-2984	MB-5482
	MB-0559	MB-3007	MB-5526
	MB-0568	MB-3016	MB-5529
	MB-0571	MB-3028	MB-5531
	MB-0573	MB-3060	MB-5548
	MB-0574	MB-3083	MB-5551
	MB-0575	MB-3235	MB-5560
	MB-0580	MB-3275	MB-5602
	MB-0583	MB-3300	MB-5616
	MB-0596	MB-3303	MB-5625
	MB-0599	MB-3350	MB-5634
	MB-0600	MB-3357	MB-5651
	MB-0603	MB-3361
	MB-0605	MB-3371
	MB-0609	MB-3388
	MB-0610	MB-3389
	MB-0614	MB-3437
	MB-0621	MB-3459
	MB-0624	MB-3487
	MB-0631	MB-3490
	MB-0632	MB-3492
	MB-0636	MB-3506
	MB-0642	MB-3525
	MB-0644	MB-3600
	MB-0649	MB-3824
	MB-0650	MB-3838
	MB-0654	MB-3840
	MB-0666	MB-3842
	MB-0880	MB-4004
	MB-0891	MB-4017
	MB-0899	MB-4148
	MB-0904	MB-4154
	MB-2536	MB-4233
	MB-2564	MB-4618
	MB-2624	MB-4642
	MB-2669	MB-4648
	MB-2711	MB-4649
	MB-2725	MB-4651
	MB-2745	MB-4671
	MB-2747	MB-4685
	MB-2749	MB-4702
	MB-2750	MB-4723
	MB-2752	MB-4737
	MB-2779	MB-4741
	MB-2790	MB-4767
	MB-2791	MB-4791
	MB-2797	MB-4796
	MB-2801	MB-4818
	MB-2819	MB-4834
	MB-2835	MB-4862
	MB-2838	MB-4900
	MB-2840	MB-4912
	MB-2843	MB-4934
	MB-2845	MB-4937
	MB-2848	MB-4944
	MB-2851	MB-4956
	MB-2854	MB-4966
	MB-2863	MB-4970
	MB-2867	MB-4991
	MB-2916	MB-4994
	MB-2933	MB-4998
	MB-2947	MB-5014
	MB-2951	MB-5033
	MB-2960	MB-5040
	MB-2966	MB-5044
	MB-2969	MB-5049
	MB-2970	MB-5060
	MB-2971	MB-5061
	MB-2977	MB-5097
	MB-2994	MB-5101
	MB-2996	MB-5107
	MB-2999	MB-5116
	MB-3002	MB-5121
	MB-3005	MB-5124
	MB-3008	MB-5139
	MB-3013	MB-5140
	MB-3021	MB-5160
	MB-3026	MB-5169
	MB-3032	MB-5200
	MB-3033	MB-5211
	MB-3035	MB-5215
	MB-3037	MB-5218
	MB-3049	MB-5226
	MB-3064	MB-5233
	MB-3079	MB-5243
	MB-3102	MB-5244
	MB-3104	MB-5260
	MB-3105	MB-5261
	MB-3110	MB-5266
	MB-3121	MB-5273
	MB-3167	MB-5288
	MB-3171	MB-5291
	MB-3228	MB-5292
	MB-3254	MB-5318
	MB-3298	MB-5328
	MB-3328	MB-5338
	MB-3341	MB-5341
	MB-3351	MB-5347
	MB-3365	MB-5350
	MB-3378	MB-5370
	MB-3379	MB-5393
	MB-3403	MB-5396
	MB-3430	MB-5405
	MB-3439	MB-5414
	MB-3450	MB-5418
	MB-3545	MB-5454
	MB-3548	MB-5459
	MB-3707	MB-5475
	MB-3711	MB-5477
	MB-3781	MB-5481
	MB-3823	MB-5485
	MB-3850	MB-5486
	MB-3852	MB-5491
	MB-3865	MB-5493
	MB-3871	MB-5497
	MB-3874	MB-5502
	MB-4000	MB-5505
	MB-4011	MB-5518
	MB-4018	MB-5521
	MB-4120	MB-5525
	MB-4140	MB-5534
	MB-4173	MB-5540
	MB-4230	MB-5556
	MB-4293	MB-5562
	MB-4357	MB-5575
	MB-4421	MB-5576
	MB-4599	MB-5590
	MB-4616	MB-5604
	MB-4623	MB-5613
	MB-4627	MB-5622
	MB-4633	MB-5623
	MB-4634	MB-5632
	MB-4641	MB-5646
	MB-4655	MB-5653
	MB-4661	MB-5654
	MB-4665
	MB-4666
	MB-4670
	MB-4672
	MB-4674
	MB-4682
	MB-4686
	MB-4687
	MB-4691
	MB-4698
	MB-4701
	MB-4704
	MB-4706
	MB-4708
	MB-4709
	MB-4710
	MB-4716
	MB-4719
	MB-4721
	MB-4730
	MB-4735
	MB-4739
	MB-4749
	MB-4752
	MB-4762
	MB-4764
	MB-4771
	MB-4778
	MB-4779
	MB-4785
	MB-4787
	MB-4790
	MB-4797
	MB-4800
	MB-4801
	MB-4805
	MB-4806
	MB-4822
	MB-4825
	MB-4827
	MB-4832
	MB-4849
	MB-4851
	MB-4855
	MB-4867
	MB-4869
	MB-4872
	MB-4894
	MB-4898
	MB-4899
	MB-4906
	MB-4933
	MB-4941
	MB-4950
	MB-4959
	MB-4961
	MB-4962
	MB-4965
	MB-4967
	MB-4968
	MB-4969
	MB-4977
	MB-4981
	MB-4986
	MB-4999
	MB-5001
	MB-5011
	MB-5013
	MB-5015
	MB-5018
	MB-5020
	MB-5027
	MB-5035
	MB-5043
	MB-5045
	MB-5048
	MB-5050
	MB-5053
	MB-5059
	MB-5064
	MB-5066
	MB-5068
	MB-5074
	MB-5084
	MB-5088
	MB-5104
	MB-5106
	MB-5109
	MB-5117
	MB-5118
	MB-5119
	MB-5123
	MB-5131
	MB-5136
	MB-5143
	MB-5152
	MB-5158
	MB-5163
	MB-5176
	MB-5179
	MB-5182
	MB-5183
	MB-5184
	MB-5185
	MB-5189
	MB-5193
	MB-5196
	MB-5197
	MB-5201
	MB-5206
	MB-5219
	MB-5221
	MB-5224
	MB-5227
	MB-5230
	MB-5240
	MB-5253
	MB-5256
	MB-5264
	MB-5267
	MB-5268
	MB-5270
	MB-5279
	MB-5284
	MB-5287
	MB-5289
	MB-5290
	MB-5293
	MB-5300
	MB-5305
	MB-5306
	MB-5310
	MB-5311
	MB-5322
	MB-5324
	MB-5330
	MB-5349
	MB-5358
	MB-5360
	MB-5361
	MB-5365
	MB-5369
	MB-5382
	MB-5383
	MB-5384
	MB-5385
	MB-5388
	MB-5389
	MB-5395
	MB-5397
	MB-5398
	MB-5401
	MB-5402
	MB-5403
	MB-5404
	MB-5412
	MB-5413
	MB-5422
	MB-5424
	MB-5429
	MB-5432
	MB-5433
	MB-5451
	MB-5455
	MB-5457
	MB-5472
	MB-5473
	MB-5478
	MB-5484
	MB-5489
	MB-5490
	MB-5495
	MB-5499
	MB-5510
	MB-5514
	MB-5519
	MB-5520
	MB-5532
	MB-5541
	MB-5550
	MB-5554
	MB-5567
	MB-5571
	MB-5579
	MB-5580
	MB-5582
	MB-5583
	MB-5589
	MB-5591
	MB-5596
	MB-5597
	MB-5599
	MB-5601
	MB-5603
	MB-5617
	MB-5626
	MB-5629
	MB-5635
	MB-5638
	MB-5642
	MB-5645
	MB-5647

## Sheet: EGA validation set
Sample ID for each subtype in EGA validation set
Subtype	Luminal A	Luminal B	Triple-negative	HER2+
	MB-0046	MB-0005	MB-0020	MB-0048
	MB-0068	MB-0006	MB-0062	MB-0079
	MB-0097	MB-0014	MB-0100	MB-0113
	MB-0111	MB-0022	MB-0110	MB-0129
	MB-0114	MB-0025	MB-0149	MB-0179
	MB-0124	MB-0028	MB-0153	MB-0230
	MB-0130	MB-0039	MB-0156	MB-0262
	MB-0147	MB-0053	MB-0159	MB-0264
	MB-0170	MB-0054	MB-0163	MB-0330
	MB-0172	MB-0056	MB-0174	MB-0365
	MB-0175	MB-0064	MB-0191	MB-0381
	MB-0177	MB-0071	MB-0200	MB-0388
	MB-0226	MB-0081	MB-0259	MB-0390
	MB-0227	MB-0083	MB-0269	MB-0391
	MB-0231	MB-0093	MB-0281	MB-0417
	MB-0233	MB-0095	MB-0284	MB-0418
	MB-0235	MB-0099	MB-0299	MB-0421
	MB-0245	MB-0107	MB-0303	MB-0462
	MB-0256	MB-0108	MB-0318	MB-0479
	MB-0260	MB-0125	MB-0333	MB-0484
	MB-0263	MB-0134	MB-0350	MB-0489
	MB-0266	MB-0178	MB-0396	MB-0522
	MB-0290	MB-0193	MB-0399	MB-0552
	MB-0308	MB-0234	MB-0403	MB-0615
	MB-0309	MB-0242	MB-0414	MB-0652
	MB-0329	MB-0268	MB-0436	MB-0663
	MB-0353	MB-0304	MB-0464	MB-2517
	MB-0355	MB-0335	MB-0539	MB-2626
	MB-0468	MB-0339	MB-0558	MB-2720
	MB-0478	MB-0351	MB-0582	MB-2724
	MB-0490	MB-0369	MB-0588	MB-2792
	MB-0512	MB-0437	MB-0627	MB-2823
	MB-0535	MB-0459	MB-0639	MB-2923
	MB-0553	MB-0469	MB-0874	MB-2939
	MB-0554	MB-0472	MB-0876	MB-3031
	MB-0586	MB-0492	MB-0885	MB-3435
	MB-0587	MB-0544	MB-0901	MB-3528
	MB-0661	MB-0547	MB-0907	MB-3978
	MB-2610	MB-0570	MB-2643	MB-4010
	MB-2712	MB-0577	MB-2718	MB-4012
	MB-2770	MB-0592	MB-2758	MB-4046
	MB-2820	MB-0611	MB-2833	MB-4079
	MB-2927	MB-0626	MB-2846	MB-4098
	MB-2952	MB-0646	MB-2850	MB-4119
	MB-2990	MB-0877	MB-2895	MB-4126
	MB-3088	MB-2618	MB-2904	MB-4141
	MB-3252	MB-2629	MB-2929	MB-4145
	MB-3344	MB-2901	MB-2993	MB-4189
	MB-3381	MB-2919	MB-3001	MB-4222
	MB-3462	MB-2931	MB-3062	MB-4236
	MB-3510	MB-2932	MB-3153	MB-4270
	MB-3547	MB-3050	MB-3211	MB-4278
	MB-3748	MB-3092	MB-3218	MB-4281
	MB-3797	MB-3181	MB-3297	MB-4300
	MB-4001	MB-3253	MB-3383	MB-4317
	MB-4033	MB-3266	MB-3396	MB-4324
	MB-4091	MB-3301	MB-3500	MB-4331
	MB-4212	MB-3417	MB-4015	MB-4341
	MB-4234	MB-3614	MB-4024	MB-4343
	MB-4250	MB-3754	MB-4254	MB-4348
	MB-4264	MB-4005	MB-4303	MB-4350
	MB-4282	MB-4008	MB-4332	MB-4351
	MB-4283	MB-4139	MB-4407	MB-4354
	MB-4292	MB-4213	MB-4416	MB-4360
	MB-4306	MB-4274	MB-4417	MB-4395
	MB-4310	MB-4298	MB-4621	MB-4434
	MB-4313	MB-4318	MB-4660	MB-4548
	MB-4322	MB-4339	MB-4679	MB-4601
	MB-4323	MB-4353	MB-4696	MB-4643
	MB-4328	MB-4591	MB-4707	MB-4663
	MB-4329	MB-4598	MB-4714	MB-4711
	MB-4333	MB-4602	MB-4769	MB-4725
	MB-4342	MB-4630	MB-4792	MB-4731
	MB-4368	MB-4639	MB-4793	MB-4846
	MB-4374	MB-4654	MB-4865	MB-4879
	MB-4390	MB-4669	MB-4880	MB-4896
	MB-4418	MB-4673	MB-4881	MB-4904
	MB-4442	MB-4744	MB-4893	MB-5008
	MB-4529	MB-4750	MB-4931	MB-5039
	MB-4557	MB-4802	MB-4942	MB-5054
	MB-4564	MB-4828	MB-4974	MB-5063
	MB-4578	MB-4829	MB-4987	MB-5164
	MB-4593	MB-4838	MB-5057	MB-5174
	MB-4607	MB-4839	MB-5102	MB-5186
	MB-4675	MB-4873	MB-5135	MB-5190
	MB-4681	MB-4925	MB-5154	MB-5199
	MB-4692	MB-4949	MB-5155	MB-5231
	MB-4705	MB-4957	MB-5162	MB-5313
	MB-4722	MB-5127	MB-5173	MB-5332
	MB-4742	MB-5167	MB-5208	MB-5394
	MB-4760	MB-5177	MB-5225	MB-5527
	MB-4794	MB-5239	MB-5255	MB-5577
	MB-4820	MB-5271	MB-5295	MB-5593
	MB-4843	MB-5317	MB-5298	MB-6007
	MB-4845	MB-5373	MB-5335	MB-6039
	MB-4853	MB-5386	MB-5346	MB-6044
	MB-4860	MB-5406	MB-5440	MB-6047
	MB-4870	MB-5434	MB-5450	MB-6048
	MB-4882	MB-5435	MB-5458	MB-6049
	MB-4883	MB-5447	MB-5465	MB-6085
	MB-4976	MB-5463	MB-5547	MB-6100
	MB-4996	MB-5552	MB-5566	MB-6105
	MB-5073	MB-5553	MB-5572	MB-6113
	MB-5079	MB-5592	MB-5624	MB-6114
	MB-5086	MB-5605	MB-5633	MB-6116
	MB-5092	MB-5628	MB-5652	MB-6131
	MB-5098	MB-5636	MB-5655	MB-6146
	MB-5105	MB-5641	MB-6036	MB-6156
	MB-5122	MB-6008	MB-6052	MB-6160
	MB-5130	MB-6010	MB-6055	MB-6182
	MB-5134	MB-6011	MB-6058	MB-6184
	MB-5191	MB-6020	MB-6062	MB-6224
	MB-5204	MB-6022	MB-6063	MB-6246
	MB-5251	MB-6026	MB-6082	MB-6314
	MB-5334	MB-6053	MB-6098	MB-6318
	MB-5399	MB-6060	MB-6143	MB-6330
	MB-5407	MB-6075	MB-6178	MB-6334
	MB-5410	MB-6079	MB-6188	MB-6358
	MB-5425	MB-6080	MB-6223	MB-6359
	MB-5428	MB-6135	MB-6237	MB-7001
	MB-5444	MB-6138	MB-6242	MB-7007
	MB-5452	MB-6141	MB-6245	MB-7013
	MB-5464	MB-6145	MB-6248	MB-7018
	MB-5471	MB-6150	MB-6251	MB-7020
	MB-5492	MB-6154	MB-6272	MB-7027
	MB-5543	MB-6164	MB-6280	MB-7028
	MB-5563	MB-6183	MB-6305	MB-7031
	MB-5585	MB-6189	MB-6336	MB-7035
	MB-5614	MB-6192	MB-6337	MB-7037
	MB-5620	MB-6201	MB-6363	MB-7046
	MB-5648	MB-6233	MB-7008	MB-7048
	MB-6001	MB-6254	MB-7009	MB-7050
	MB-6006	MB-6257	MB-7012	MB-7051
	MB-6012	MB-6281	MB-7017	MB-7059
	MB-6016	MB-6284	MB-7023	MB-7066
	MB-6017	MB-6288	MB-7025	MB-7067
	MB-6018	MB-6300	MB-7036	MB-7068
	MB-6021	MB-6302	MB-7038	MB-7069
	MB-6024	MB-6306	MB-7045	MB-7070
	MB-6029	MB-6312	MB-7049	MB-7071
	MB-6030	MB-6317	MB-7052	MB-7082
	MB-6050	MB-6322	MB-7055	MB-7088
	MB-6051	MB-6327	MB-7057	MB-7092
	MB-6065	MB-6344	MB-7073	MB-7115
	MB-6069	MB-6346	MB-7078	MB-7135
	MB-6071	MB-7000	MB-7081	MB-7143
	MB-6083	MB-7002	MB-7084	MB-7152
	MB-6097	MB-7005	MB-7087	MB-7153
	MB-6108	MB-7011	MB-7089	MB-7160
	MB-6118	MB-7015	MB-7090	MB-7167
	MB-6124	MB-7019	MB-7114	MB-7182
	MB-6133	MB-7022	MB-7119	MB-7196
	MB-6149	MB-7024	MB-7121	MB-7207
	MB-6163	MB-7026	MB-7145	MB-7231
	MB-6167	MB-7042	MB-7154	MB-7238
	MB-6168	MB-7065	MB-7155	MB-7250
	MB-6171	MB-7072	MB-7158	MB-7251
	MB-6179	MB-7075	MB-7159	MB-7256
	MB-6181	MB-7083	MB-7165	MB-7260
	MB-6185	MB-7086	MB-7187	MB-7262
	MB-6190	MB-7094	MB-7205	MB-7273
	MB-6195	MB-7097	MB-7208	MB-7275
	MB-6200	MB-7099	MB-7225	MB-7277
	MB-6206	MB-7100	MB-7258	MB-7279
	MB-6207	MB-7102	MB-7267	MB-7281
	MB-6211	MB-7109	MB-7269	MB-7291
	MB-6212	MB-7112	MB-7270	MB-7295
	MB-6213	MB-7116
	MB-6214	MB-7130
	MB-6218	MB-7131
	MB-6225	MB-7132
	MB-6229	MB-7133
	MB-6230	MB-7138
	MB-6232	MB-7140
	MB-6238	MB-7142
	MB-6253	MB-7144
	MB-6256	MB-7147
	MB-6263	MB-7149
	MB-6271	MB-7150
	MB-6283	MB-7157
	MB-6286	MB-7171
	MB-6297	MB-7172
	MB-6308	MB-7174
	MB-6328	MB-7181
	MB-7004	MB-7186
	MB-7006	MB-7188
	MB-7010	MB-7189
	MB-7029	MB-7193
	MB-7032	MB-7194
	MB-7034	MB-7197
	MB-7040	MB-7199
	MB-7041	MB-7200
	MB-7053	MB-7216
	MB-7056	MB-7220
	MB-7060	MB-7226
	MB-7062	MB-7234
	MB-7063	MB-7236
	MB-7076	MB-7241
	MB-7077	MB-7253
	MB-7080	MB-7263
	MB-7091	MB-7266
	MB-7093	MB-7283
	MB-7095	MB-7285
	MB-7096	MB-7286
	MB-7101	MB-7287
	MB-7106	MB-7288
	MB-7107	MB-7292
	MB-7113	MB-7294
	MB-7118	MB-7296
	MB-7123	MB-7297
	MB-7124	MB-7298
	MB-7128	MB-7299
	MB-7137
	MB-7141
	MB-7148
	MB-7161
	MB-7162
	MB-7164
	MB-7168
	MB-7170
	MB-7173
	MB-7176
	MB-7185
	MB-7195
	MB-7212
	MB-7215
	MB-7217
	MB-7218
	MB-7219
	MB-7229
	MB-7230
	MB-7232
	MB-7235
	MB-7243
	MB-7244
	MB-7249
	MB-7254
	MB-7268
	MB-7276
	MB-7278
	MB-7280
	MB-7284
	MB-7293
