# Supplementary material for: Functional characterization of breast cancer using pathway profiles
Source: BMC Med Genomics. 2014 Jul 21;7:45. doi: 10.1186/1755-8794-7-45 (PMC4113668; doi:10.1186/1755-8794-7-45)
Supplement: Additional file 3 — PWEA results of all used data sets. [file 1755-8794-7-45-S3.xlsx]

## Sheet: TCGA RNA-Seq Luminal A
PWEA results for TCGA RNA-Seq luminal A breast cancer
Pathway	size	p-value	FDR
path:hsa00230[ Purine metabolism ]	164	0	0	undetectable
path:hsa00600[ Sphingolipid metabolism ]	47	0	0	undetectable
path:hsa04310[ Wnt signaling pathway ]	143	0	0	undetectable
path:hsa04810[ Regulation of actin cytoskeleton ]	208	0	0	undetectable
path:hsa04914[ Progesterone-mediated oocyte maturation ]	84	0	0	undetectable
path:hsa04920[ Adipocytokine signaling pathway ]	70	0	0	undetectable
path:hsa00051[ Fructose and mannose metabolism ]	36	0.0002	0.003867
path:hsa00670[ One carbon pool by folate ]	19	0.0002	0.003867
path:hsa04390[ Hippo signaling pathway ]	154	0.0002	0.003867
path:hsa00350[ Tyrosine metabolism ]	38	0.0004	0.0058
path:hsa03015[ mRNA surveillance pathway ]	90	0.0004	0.0058
path:hsa04360[ Axon guidance ]	131	0.0004	0.0058
path:hsa04910[ Insulin signaling pathway ]	137	0.0006	0.008031
path:hsa04114[ Oocyte meiosis ]	109	0.0008	0.00928
path:hsa04350[ TGF-beta signaling pathway ]	81	0.0008	0.00928
path:hsa00240[ Pyrimidine metabolism ]	99	0.001	0.010875
path:hsa00563[ Glycosylphosphatidylinositol(GPI)-anchor biosynthesis ]	24	0.0012	0.0116
path:hsa04917[ Prolactin signaling pathway ]	70	0.0012	0.0116
path:hsa04520[ Adherens junction ]	72	0.0014	0.012821
path:hsa00565[ Ether lipid metabolism ]	40	0.002	0.0174
path:hsa03410[ Base excision repair ]	33	0.0024	0.01885
path:hsa04510[ Focal adhesion ]	200	0.0024	0.01885
path:hsa00520[ Amino sugar and nucleotide sugar metabolism ]	49	0.0026	0.01885
path:hsa04012[ ErbB signaling pathway ]	85	0.0026	0.01885
path:hsa04530[ Tight junction ]	129	0.003	0.02088
path:hsa00010[ Glycolysis / Gluconeogenesis ]	65	0.0038	0.024489
path:hsa04630[ Jak-STAT signaling pathway ]	153	0.0038	0.024489
path:hsa04151[ PI3K-Akt signaling pathway ]	337	0.0042	0.0261
path:hsa00561[ Glycerolipid metabolism ]	55	0.0044	0.0264
path:hsa04666[ Fc gamma R-mediated phagocytosis ]	90	0.0046	0.02668
path:hsa04916[ Melanogenesis ]	101	0.005	0.028065
path:hsa00330[ Arginine and proline metabolism ]	56	0.0058	0.030582
path:hsa04540[ Gap junction ]	88	0.0058	0.030582
path:hsa04728[ Dopaminergic synapse ]	129	0.0076	0.038777
path:hsa00532[ Glycosaminoglycan biosynthesis - chondroitin sulfate / dermatan sulfate ]	20	0.0078	0.038777
path:hsa04713[ Circadian entrainment ]	95	0.0092	0.044205
path:hsa04962[ Vasopressin-regulated water reabsorption ]	45	0.0094	0.044205
path:hsa00120[ Primary bile acid biosynthesis ]	17	0.01	0.045508
path:hsa04320[ Dorso-ventral axis formation ]	24	0.0102	0.045508
path:hsa04110[ Cell cycle ]	124	0.0116	0.05046
path:hsa04010[ MAPK signaling pathway ]	256	0.0128	0.053029
path:hsa04330[ Notch signaling pathway ]	48	0.0128	0.053029
path:hsa04144[ Endocytosis ]	201	0.0132	0.053414
path:hsa04912[ GnRH signaling pathway ]	90	0.0138	0.054573
path:hsa00564[ Glycerophospholipid metabolism ]	88	0.0142	0.054907
path:hsa04610[ Complement and coagulation cascades ]	68	0.0148	0.055983
path:hsa04668[ TNF signaling pathway ]	110	0.016	0.059234
path:hsa00360[ Phenylalanine metabolism ]	18	0.017	0.061625
path:hsa04722[ Neurotrophin signaling pathway ]	119	0.0184	0.065339
path:hsa04141[ Protein processing in endoplasmic reticulum ]	166	0.019	0.06612
path:hsa04120[ Ubiquitin mediated proteolysis ]	137	0.0204	0.0696
path:hsa04723[ Retrograde endocannabinoid signaling ]	100	0.021	0.070269
path:hsa03030[ DNA replication ]	36	0.0216	0.070843
path:hsa00510[ N-Glycan biosynthesis ]	47	0.0222	0.070843
path:hsa00260[ Glycine, serine and threonine metabolism ]	37	0.0228	0.070843
path:hsa04915[ Estrogen signaling pathway ]	98	0.0228	0.070843
path:hsa04066[ HIF-1 signaling pathway ]	105	0.0242	0.073874
path:hsa04960[ Aldosterone-regulated sodium reabsorption ]	38	0.026	0.078
path:hsa04971[ Gastric acid secretion ]	74	0.0288	0.084936
path:hsa04370[ VEGF signaling pathway ]	66	0.0328	0.093352
path:hsa04973[ Carbohydrate digestion and absorption ]	43	0.0332	0.093352
path:hsa03320[ PPAR signaling pathway ]	71	0.0336	0.093352
path:hsa04725[ Cholinergic synapse ]	110	0.0338	0.093352
path:hsa00030[ Pentose phosphate pathway ]	27	0.0356	0.096787
path:hsa03460[ Fanconi anemia pathway ]	52	0.0366	0.097018
path:hsa03060[ Protein export ]	23	0.0368	0.097018
path:hsa00071[ Fatty acid metabolism ]	43	0.0404	0.104919
path:hsa04062[ Chemokine signaling pathway ]	186	0.0416	0.106417
path:hsa02010[ ABC transporters ]	44	0.0422	0.106417
path:hsa04721[ Synaptic vesicle cycle ]	62	0.0448	0.11136
path:hsa04911[ Insulin secretion ]	85	0.048	0.117634
path:hsa04727[ GABAergic synapse ]	88	0.0516	0.124422
path:hsa00830[ Retinol metabolism ]	63	0.0522	0.124422
path:hsa03430[ Mismatch repair ]	23	0.062	0.145784
path:hsa00340[ Histidine metabolism ]	28	0.064	0.14801
path:hsa00601[ Glycosphingolipid biosynthesis - lacto and neolacto series ]	26	0.0662	0.14801
path:hsa00983[ Drug metabolism - other enzymes ]	47	0.0662	0.14801
path:hsa04964[ Proximal tubule bicarbonate reclamation ]	23	0.0668	0.14801
path:hsa04150[ mTOR signaling pathway ]	59	0.0672	0.14801
path:hsa04070[ Phosphatidylinositol signaling system ]	80	0.0696	0.15138
path:hsa04512[ ECM-receptor interaction ]	82	0.074	0.158963
path:hsa03040[ Spliceosome ]	129	0.0752	0.159571
path:hsa00410[ beta-Alanine metabolism ]	29	0.077	0.159914
path:hsa03050[ Proteasome ]	44	0.0772	0.159914
path:hsa00280[ Valine, leucine and isoleucine degradation ]	44	0.0796	0.162946
path:hsa04623[ Cytosolic DNA-sensing pathway ]	59	0.0838	0.1692
path:hsa00052[ Galactose metabolism ]	30	0.0846	0.1692
path:hsa04961[ Endocrine and other factor-regulated calcium reabsorption ]	48	0.0898	0.177559
path:hsa04730[ Long-term depression ]	58	0.091	0.17791
path:hsa00450[ Selenocompound metabolism ]	16	0.0942	0.18212
path:hsa00620[ Pyruvate metabolism ]	41	0.1058	0.202299
path:hsa04670[ Leukocyte transendothelial migration ]	113	0.1076	0.203504
path:hsa04145[ Phagosome ]	149	0.113	0.20917
path:hsa04710[ Circadian rhythm ]	30	0.113	0.20917
path:hsa04130[ SNARE interactions in vesicular transport ]	36	0.1148	0.210265
path:hsa04270[ Vascular smooth muscle contraction ]	117	0.117	0.212063
path:hsa04210[ Apoptosis ]	88	0.1198	0.214899
path:hsa00970[ Aminoacyl-tRNA biosynthesis ]	41	0.1232	0.217588
path:hsa04060[ Cytokine-cytokine receptor interaction ]	261	0.1238	0.217588
path:hsa04620[ Toll-like receptor signaling pathway ]	103	0.1328	0.231072
path:hsa04020[ Calcium signaling pathway ]	181	0.1378	0.237398
path:hsa00562[ Inositol phosphate metabolism ]	61	0.1408	0.240188
path:hsa04913[ Ovarian steroidogenesis ]	49	0.1436	0.242586
path:hsa04621[ NOD-like receptor signaling pathway ]	56	0.1458	0.2436
path:hsa04974[ Protein digestion and absorption ]	84	0.147	0.2436
path:hsa00020[ Citrate cycle (TCA cycle) ]	30	0.1488	0.2436
path:hsa00650[ Butanoate metabolism ]	29	0.1498	0.2436
path:hsa04970[ Salivary secretion ]	87	0.1548	0.2494
path:hsa00512[ Mucin type O-Glycan biosynthesis ]	26	0.161	0.257009
path:hsa03013[ RNA transport ]	159	0.164	0.259418
path:hsa00531[ Glycosaminoglycan degradation ]	19	0.1722	0.268146
path:hsa00380[ Tryptophan metabolism ]	40	0.1726	0.268146
path:hsa04720[ Long-term potentiation ]	70	0.1746	0.268853
path:hsa03420[ Nucleotide excision repair ]	45	0.1762	0.268937
path:hsa04966[ Collecting duct acid secretion ]	27	0.198	0.299583
path:hsa04977[ Vitamin digestion and absorption ]	24	0.2006	0.3009
path:hsa03440[ Homologous recombination ]	28	0.2024	0.301005
path:hsa00100[ Steroid biosynthesis ]	16	0.205	0.302288
path:hsa00982[ Drug metabolism - cytochrome P450 ]	67	0.2074	0.303257
path:hsa04660[ T cell receptor signaling pathway ]	107	0.2138	0.31001
path:hsa04975[ Fat digestion and absorption ]	40	0.2208	0.317161
path:hsa00511[ Other glycan degradation ]	18	0.223	0.317161
path:hsa04662[ B cell receptor signaling pathway ]	75	0.2242	0.317161
path:hsa00310[ Lysine degradation ]	46	0.2276	0.319374
path:hsa03008[ Ribosome biogenesis in eukaryotes ]	75	0.2298	0.319882
path:hsa03022[ Basal transcription factors ]	44	0.2356	0.324161
path:hsa04978[ Mineral absorption ]	50	0.2366	0.324161
path:hsa04664[ Fc epsilon RI signaling pathway ]	69	0.2452	0.331274
path:hsa04724[ Glutamatergic synapse ]	115	0.2456	0.331274
path:hsa04380[ Osteoclast differentiation ]	132	0.2486	0.332742
path:hsa00270[ Cysteine and methionine metabolism ]	35	0.252	0.334718
path:hsa00500[ Starch and sucrose metabolism ]	49	0.27	0.355909
path:hsa00640[ Propanoate metabolism ]	32	0.2732	0.35709
path:hsa04064[ NF-kappa B signaling pathway ]	88	0.275	0.35709
path:hsa00250[ Alanine, aspartate and glutamate metabolism ]	32	0.2798	0.360631
path:hsa03020[ RNA polymerase ]	31	0.2856	0.3654
path:hsa00770[ Pantothenate and CoA biosynthesis ]	17	0.2954	0.37518
path:hsa04340[ Hedgehog signaling pathway ]	51	0.3098	0.390617
path:hsa04972[ Pancreatic secretion ]	91	0.3202	0.400826
path:hsa04622[ RIG-I-like receptor signaling pathway ]	69	0.3244	0.403183
path:hsa04115[ p53 signaling pathway ]	67	0.3372	0.411273
path:hsa04650[ Natural killer cell mediated cytotoxicity ]	129	0.3378	0.411273
path:hsa00514[ Other types of O-glycan biosynthesis ]	28	0.338	0.411273
path:hsa03018[ RNA degradation ]	71	0.341	0.412042
path:hsa00190[ Oxidative phosphorylation ]	118	0.3744	0.44928
path:hsa04514[ Cell adhesion molecules (CAMs) ]	137	0.3854	0.459312
path:hsa04976[ Bile secretion ]	72	0.4092	0.484359
path:hsa00900[ Terpenoid backbone biosynthesis ]	21	0.418	0.491432
path:hsa00760[ Nicotinate and nicotinamide metabolism ]	25	0.4354	0.507152
path:hsa04612[ Antigen processing and presentation ]	69	0.4372	0.507152
path:hsa04726[ Serotonergic synapse ]	111	0.4642	0.534906
path:hsa00630[ Glyoxylate and dicarboxylate metabolism ]	24	0.5162	0.590913
path:hsa00140[ Steroid hormone biosynthesis ]	52	0.5224	0.594102
path:hsa00480[ Glutathione metabolism ]	45	0.5762	0.649301
path:hsa04146[ Peroxisome ]	80	0.5784	0.649301
path:hsa00062[ Fatty acid elongation ]	23	0.5848	0.652277
path:hsa00534[ Glycosaminoglycan biosynthesis - heparan sulfate / heparin ]	24	0.5912	0.655215
path:hsa03010[ Ribosome ]	130	0.6108	0.670611
path:hsa04640[ Hematopoietic cell lineage ]	84	0.6128	0.670611
path:hsa00590[ Arachidonic acid metabolism ]	63	0.6468	0.703395
path:hsa00980[ Metabolism of xenobiotics by cytochrome P450 ]	74	0.6512	0.703781
path:hsa04614[ Renin-angiotensin system ]	17	0.659	0.707815
path:hsa04140[ Regulation of autophagy ]	31	0.6912	0.737845
path:hsa04080[ Neuroactive ligand-receptor interaction ]	265	0.7262	0.77048
path:hsa00592[ alpha-Linolenic acid metabolism ]	23	0.7374	0.777622
path:hsa04260[ Cardiac muscle contraction ]	73	0.7444	0.780275
path:hsa00860[ Porphyrin and chlorophyll metabolism ]	39	0.8058	0.839576
path:hsa04142[ Lysosome ]	122	0.8256	0.852085
path:hsa00040[ Pentose and glucuronate interconversions ]	29	0.8276	0.852085
path:hsa04672[ Intestinal immune network for IgA production ]	45	0.8512	0.871228
path:hsa04742[ Taste transduction ]	50	0.8678	0.883025
path:hsa00591[ Linoleic acid metabolism ]	31	0.904	0.914512
path:hsa00053[ Ascorbate and aldarate metabolism ]	23	0.9108	0.916065
path:hsa01040[ Biosynthesis of unsaturated fatty acids ]	21	0.925	0.925
path:hsa04744[ Phototransduction ]	29	0.9924	0.9924

## Sheet: TCGA RNA-Seq Luminal B
PWEA results for TCGA RNA-Seq luminal B breast cancer
Pathway	size	p-value	FDR
path:hsa00230[ Purine metabolism ]	164	0	0	undetectable
path:hsa00240[ Pyrimidine metabolism ]	99	0	0	undetectable
path:hsa00350[ Tyrosine metabolism ]	38	0	0	undetectable
path:hsa00565[ Ether lipid metabolism ]	40	0	0	undetectable
path:hsa03015[ mRNA surveillance pathway ]	90	0	0	undetectable
path:hsa04110[ Cell cycle ]	124	0	0	undetectable
path:hsa04114[ Oocyte meiosis ]	109	0	0	undetectable
path:hsa04510[ Focal adhesion ]	200	0	0	undetectable
path:hsa04810[ Regulation of actin cytoskeleton ]	207	0	0	undetectable
path:hsa04914[ Progesterone-mediated oocyte maturation ]	84	0	0	undetectable
path:hsa04920[ Adipocytokine signaling pathway ]	70	0	0	undetectable
path:hsa00670[ One carbon pool by folate ]	19	0.0002	0.002677
path:hsa04360[ Axon guidance ]	131	0.0002	0.002677
path:hsa04151[ PI3K-Akt signaling pathway ]	336	0.0004	0.00435
path:hsa04910[ Insulin signaling pathway ]	137	0.0004	0.00435
path:hsa04960[ Aldosterone-regulated sodium reabsorption ]	38	0.0004	0.00435
path:hsa03430[ Mismatch repair ]	23	0.0006	0.006141
path:hsa03030[ DNA replication ]	36	0.001	0.0087
path:hsa03440[ Homologous recombination ]	28	0.001	0.0087
path:hsa04012[ ErbB signaling pathway ]	85	0.001	0.0087
path:hsa04540[ Gap junction ]	88	0.0012	0.009943
path:hsa00360[ Phenylalanine metabolism ]	18	0.0014	0.010591
path:hsa00564[ Glycerophospholipid metabolism ]	88	0.0014	0.010591
path:hsa00563[ Glycosylphosphatidylinositol(GPI)-anchor biosynthesis ]	24	0.0018	0.012528
path:hsa03460[ Fanconi anemia pathway ]	52	0.0018	0.012528
path:hsa03410[ Base excision repair ]	33	0.002	0.013385
path:hsa04520[ Adherens junction ]	72	0.0024	0.015225
path:hsa00270[ Cysteine and methionine metabolism ]	35	0.0026	0.015225
path:hsa04330[ Notch signaling pathway ]	48	0.0026	0.015225
path:hsa00010[ Glycolysis / Gluconeogenesis ]	65	0.0028	0.015225
path:hsa04010[ MAPK signaling pathway ]	255	0.0028	0.015225
path:hsa04390[ Hippo signaling pathway ]	154	0.0028	0.015225
path:hsa04728[ Dopaminergic synapse ]	129	0.003	0.015818
path:hsa04917[ Prolactin signaling pathway ]	70	0.0032	0.016376
path:hsa03320[ PPAR signaling pathway ]	71	0.0034	0.016433
path:hsa04310[ Wnt signaling pathway ]	143	0.0034	0.016433
path:hsa04713[ Circadian entrainment ]	95	0.0036	0.01693
path:hsa00600[ Sphingolipid metabolism ]	47	0.0044	0.020147
path:hsa00561[ Glycerolipid metabolism ]	55	0.0052	0.0232
path:hsa04115[ p53 signaling pathway ]	67	0.0056	0.02436
path:hsa00071[ Fatty acid metabolism ]	43	0.0064	0.027161
path:hsa04350[ TGF-beta signaling pathway ]	81	0.0068	0.028171
path:hsa04070[ Phosphatidylinositol signaling system ]	80	0.0072	0.029135
path:hsa04141[ Protein processing in endoplasmic reticulum ]	166	0.008	0.031636
path:hsa04530[ Tight junction ]	129	0.0084	0.03248
path:hsa04666[ Fc gamma R-mediated phagocytosis ]	90	0.0088	0.033287
path:hsa00051[ Fructose and mannose metabolism ]	36	0.0098	0.03622
path:hsa04964[ Proximal tubule bicarbonate reclamation ]	23	0.01	0.03622
path:hsa00030[ Pentose phosphate pathway ]	27	0.0102	0.03622
path:hsa04610[ Complement and coagulation cascades ]	68	0.0106	0.036847
path:hsa03013[ RNA transport ]	159	0.0108	0.036847
path:hsa04722[ Neurotrophin signaling pathway ]	119	0.0112	0.037477
path:hsa04916[ Melanogenesis ]	101	0.0126	0.041366
path:hsa04720[ Long-term potentiation ]	70	0.0134	0.043178
path:hsa03060[ Protein export ]	23	0.0148	0.046822
path:hsa00830[ Retinol metabolism ]	62	0.0154	0.04785
path:hsa04020[ Calcium signaling pathway ]	181	0.0158	0.048
path:hsa04727[ GABAergic synapse ]	88	0.016	0.048
path:hsa03008[ Ribosome biogenesis in eukaryotes ]	75	0.0182	0.05278
path:hsa04512[ ECM-receptor interaction ]	82	0.0182	0.05278
path:hsa00532[ Glycosaminoglycan biosynthesis - chondroitin sulfate / dermatan sulfate ]	20	0.0188	0.053323
path:hsa04066[ HIF-1 signaling pathway ]	105	0.019	0.053323
path:hsa00340[ Histidine metabolism ]	28	0.0196	0.054133
path:hsa04721[ Synaptic vesicle cycle ]	62	0.0218	0.059269
path:hsa00970[ Aminoacyl-tRNA biosynthesis ]	41	0.0232	0.062105
path:hsa04630[ Jak-STAT signaling pathway ]	153	0.0238	0.062745
path:hsa00120[ Primary bile acid biosynthesis ]	17	0.0256	0.066484
path:hsa02010[ ABC transporters ]	44	0.026	0.066529
path:hsa00330[ Arginine and proline metabolism ]	56	0.0286	0.072122
path:hsa04320[ Dorso-ventral axis formation ]	24	0.0296	0.073577
path:hsa00620[ Pyruvate metabolism ]	41	0.0308	0.075482
path:hsa03050[ Proteasome ]	44	0.0324	0.0783
path:hsa04668[ TNF signaling pathway ]	110	0.0338	0.080564
path:hsa00510[ N-Glycan biosynthesis ]	47	0.0348	0.081827
path:hsa04723[ Retrograde endocannabinoid signaling ]	100	0.0386	0.088832
path:hsa00520[ Amino sugar and nucleotide sugar metabolism ]	49	0.0388	0.088832
path:hsa04725[ Cholinergic synapse ]	110	0.0404	0.09048
path:hsa00100[ Steroid biosynthesis ]	16	0.0416	0.09048
path:hsa03040[ Spliceosome ]	129	0.0416	0.09048
path:hsa04370[ VEGF signaling pathway ]	66	0.0416	0.09048
path:hsa04912[ GnRH signaling pathway ]	90	0.0428	0.091668
path:hsa00650[ Butanoate metabolism ]	29	0.0432	0.091668
path:hsa04915[ Estrogen signaling pathway ]	98	0.0446	0.093214
path:hsa03020[ RNA polymerase ]	31	0.045	0.093214
path:hsa00601[ Glycosphingolipid biosynthesis - lacto and neolacto series ]	26	0.051	0.103591
path:hsa00380[ Tryptophan metabolism ]	40	0.0512	0.103591
path:hsa00562[ Inositol phosphate metabolism ]	61	0.0518	0.1036
path:hsa03018[ RNA degradation ]	71	0.0566	0.111914
path:hsa04144[ Endocytosis ]	201	0.0582	0.113784
path:hsa04062[ Chemokine signaling pathway ]	186	0.0622	0.119742
path:hsa04724[ Glutamatergic synapse ]	115	0.0632	0.119742
path:hsa00983[ Drug metabolism - other enzymes ]	46	0.0634	0.119742
path:hsa04145[ Phagosome ]	149	0.064	0.119742
path:hsa04620[ Toll-like receptor signaling pathway ]	103	0.0674	0.124762
path:hsa03420[ Nucleotide excision repair ]	45	0.0696	0.127478
path:hsa04730[ Long-term depression ]	58	0.0784	0.141711
path:hsa04150[ mTOR signaling pathway ]	59	0.079	0.141711
path:hsa04060[ Cytokine-cytokine receptor interaction ]	261	0.0862	0.153049
path:hsa04120[ Ubiquitin mediated proteolysis ]	137	0.09	0.158182
path:hsa00410[ beta-Alanine metabolism ]	29	0.097	0.16878
path:hsa04340[ Hedgehog signaling pathway ]	51	0.0986	0.169865
path:hsa04971[ Gastric acid secretion ]	74	0.104	0.177412
path:hsa04670[ Leukocyte transendothelial migration ]	113	0.1056	0.178392
path:hsa00450[ Selenocompound metabolism ]	16	0.1202	0.201104
path:hsa04621[ NOD-like receptor signaling pathway ]	56	0.1292	0.214103
path:hsa00260[ Glycine, serine and threonine metabolism ]	37	0.1368	0.224558
path:hsa04664[ Fc epsilon RI signaling pathway ]	69	0.1416	0.228914
path:hsa04961[ Endocrine and other factor-regulated calcium reabsorption ]	48	0.1426	0.228914
path:hsa00900[ Terpenoid backbone biosynthesis ]	21	0.1434	0.228914
path:hsa04270[ Vascular smooth muscle contraction ]	117	0.155	0.245182
path:hsa04380[ Osteoclast differentiation ]	132	0.1576	0.247049
path:hsa04210[ Apoptosis ]	88	0.162	0.251679
path:hsa04977[ Vitamin digestion and absorption ]	24	0.1696	0.260389
path:hsa04974[ Protein digestion and absorption ]	84	0.1706	0.260389
path:hsa00630[ Glyoxylate and dicarboxylate metabolism ]	24	0.174	0.2631
path:hsa00280[ Valine, leucine and isoleucine degradation ]	44	0.1754	0.2631
path:hsa04975[ Fat digestion and absorption ]	40	0.1848	0.274831
path:hsa00590[ Arachidonic acid metabolism ]	62	0.1924	0.283708
path:hsa00982[ Drug metabolism - cytochrome P450 ]	66	0.195	0.285126
path:hsa04710[ Circadian rhythm ]	30	0.205	0.29725
path:hsa04978[ Mineral absorption ]	50	0.2134	0.306873
path:hsa04660[ T cell receptor signaling pathway ]	107	0.2154	0.30721
path:hsa00190[ Oxidative phosphorylation ]	118	0.2172	0.307259
path:hsa04970[ Salivary secretion ]	85	0.22	0.30871
path:hsa04662[ B cell receptor signaling pathway ]	75	0.2492	0.346886
path:hsa00052[ Galactose metabolism ]	30	0.2574	0.355457
path:hsa04966[ Collecting duct acid secretion ]	27	0.266	0.362681
path:hsa00140[ Steroid hormone biosynthesis ]	51	0.2668	0.362681
path:hsa00020[ Citrate cycle (TCA cycle) ]	30	0.2702	0.364456
path:hsa00250[ Alanine, aspartate and glutamate metabolism ]	32	0.2828	0.378517
path:hsa04622[ RIG-I-like receptor signaling pathway ]	69	0.285	0.37855
path:hsa04614[ Renin-angiotensin system ]	17	0.2934	0.384893
path:hsa04726[ Serotonergic synapse ]	111	0.2942	0.384893
path:hsa04640[ Hematopoietic cell lineage ]	84	0.3078	0.399681
path:hsa00310[ Lysine degradation ]	46	0.3126	0.402907
path:hsa04913[ Ovarian steroidogenesis ]	49	0.3366	0.430047
path:hsa04962[ Vasopressin-regulated water reabsorption ]	45	0.3386	0.430047
path:hsa00640[ Propanoate metabolism ]	32	0.3412	0.430209
path:hsa04973[ Carbohydrate digestion and absorption ]	43	0.349	0.436878
path:hsa00770[ Pantothenate and CoA biosynthesis ]	17	0.36	0.447008
path:hsa04080[ Neuroactive ligand-receptor interaction ]	265	0.3642	0.447008
path:hsa04612[ Antigen processing and presentation ]	69	0.3648	0.447008
path:hsa04064[ NF-kappa B signaling pathway ]	88	0.3894	0.473815
path:hsa04514[ Cell adhesion molecules (CAMs) ]	137	0.3982	0.481158
path:hsa00500[ Starch and sucrose metabolism ]	49	0.4154	0.496906
path:hsa04130[ SNARE interactions in vesicular transport ]	36	0.4174	0.496906
path:hsa04650[ Natural killer cell mediated cytotoxicity ]	129	0.4198	0.496906
path:hsa00531[ Glycosaminoglycan degradation ]	19	0.437	0.51377
path:hsa04911[ Insulin secretion ]	85	0.4612	0.538583
path:hsa04623[ Cytosolic DNA-sensing pathway ]	59	0.4684	0.543344
path:hsa00480[ Glutathione metabolism ]	44	0.5322	0.613264
path:hsa04146[ Peroxisome ]	80	0.5404	0.618616
path:hsa00860[ Porphyrin and chlorophyll metabolism ]	39	0.55	0.62549
path:hsa04976[ Bile secretion ]	71	0.5564	0.62866
path:hsa04260[ Cardiac muscle contraction ]	73	0.5668	0.636279
path:hsa03022[ Basal transcription factors ]	44	0.5834	0.650715
path:hsa04972[ Pancreatic secretion ]	91	0.5926	0.656767
path:hsa00980[ Metabolism of xenobiotics by cytochrome P450 ]	73	0.6036	0.664724
path:hsa03010[ Ribosome ]	130	0.6082	0.665577
path:hsa00760[ Nicotinate and nicotinamide metabolism ]	25	0.615	0.668117
path:hsa00534[ Glycosaminoglycan biosynthesis - heparan sulfate / heparin ]	24	0.6182	0.668117
path:hsa00062[ Fatty acid elongation ]	23	0.6248	0.671081
path:hsa00511[ Other glycan degradation ]	18	0.6428	0.686179
path:hsa00512[ Mucin type O-Glycan biosynthesis ]	26	0.657	0.697061
path:hsa00040[ Pentose and glucuronate interconversions ]	29	0.787	0.829927
path:hsa04140[ Regulation of autophagy ]	31	0.792	0.830169
path:hsa00514[ Other types of O-glycan biosynthesis ]	28	0.8066	0.84041
path:hsa00053[ Ascorbate and aldarate metabolism ]	23	0.8368	0.866315
path:hsa04742[ Taste transduction ]	50	0.8452	0.866315
path:hsa00592[ alpha-Linolenic acid metabolism ]	23	0.8464	0.866315
path:hsa00591[ Linoleic acid metabolism ]	30	0.86	0.875088
path:hsa01040[ Biosynthesis of unsaturated fatty acids ]	21	0.8824	0.89266
path:hsa04142[ Lysosome ]	122	0.8926	0.89776
path:hsa04672[ Intestinal immune network for IgA production ]	45	0.9102	0.9102
path:hsa04744[ Phototransduction ]	28	0.9526	0.9526

## Sheet: TCGA RNA-Seq Triple-negative
PWEA results for TCGA RNA-Seq triple-negative breast cancer
Pathway	size	p-value	FDR
path:hsa00230[ Purine metabolism ]	164	0	0	undetectable
path:hsa00240[ Pyrimidine metabolism ]	99	0	0	undetectable
path:hsa00670[ One carbon pool by folate ]	19	0	0	undetectable
path:hsa00983[ Drug metabolism - other enzymes ]	47	0	0	undetectable
path:hsa03008[ Ribosome biogenesis in eukaryotes ]	75	0	0	undetectable
path:hsa03015[ mRNA surveillance pathway ]	90	0	0	undetectable
path:hsa03018[ RNA degradation ]	71	0	0	undetectable
path:hsa04110[ Cell cycle ]	124	0	0	undetectable
path:hsa04114[ Oocyte meiosis ]	109	0	0	undetectable
path:hsa04115[ p53 signaling pathway ]	67	0	0	undetectable
path:hsa04914[ Progesterone-mediated oocyte maturation ]	84	0	0	undetectable
path:hsa03013[ RNA transport ]	159	0.0002	0.002486
path:hsa04540[ Gap junction ]	88	0.0002	0.002486
path:hsa04713[ Circadian entrainment ]	95	0.0002	0.002486
path:hsa00330[ Arginine and proline metabolism ]	56	0.0004	0.00464
path:hsa03030[ DNA replication ]	36	0.0006	0.006525
path:hsa00270[ Cysteine and methionine metabolism ]	35	0.0008	0.007326
path:hsa00360[ Phenylalanine metabolism ]	18	0.0008	0.007326
path:hsa04141[ Protein processing in endoplasmic reticulum ]	166	0.0008	0.007326
path:hsa04810[ Regulation of actin cytoskeleton ]	208	0.001	0.0087
path:hsa03440[ Homologous recombination ]	28	0.0012	0.009943
path:hsa03410[ Base excision repair ]	33	0.0016	0.012528
path:hsa00250[ Alanine, aspartate and glutamate metabolism ]	32	0.0018	0.012528
path:hsa03460[ Fanconi anemia pathway ]	52	0.0018	0.012528
path:hsa04920[ Adipocytokine signaling pathway ]	70	0.0018	0.012528
path:hsa04961[ Endocrine and other factor-regulated calcium reabsorption ]	48	0.002	0.013385
path:hsa04330[ Notch signaling pathway ]	48	0.0024	0.015467
path:hsa00350[ Tyrosine metabolism ]	38	0.0028	0.0174
path:hsa04510[ Focal adhesion ]	200	0.004	0.023574
path:hsa03430[ Mismatch repair ]	23	0.0042	0.023574
path:hsa04151[ PI3K-Akt signaling pathway ]	336	0.0042	0.023574
path:hsa00310[ Lysine degradation ]	46	0.0048	0.025588
path:hsa00010[ Glycolysis / Gluconeogenesis ]	65	0.005	0.025588
path:hsa00620[ Pyruvate metabolism ]	41	0.005	0.025588
path:hsa03420[ Nucleotide excision repair ]	45	0.0052	0.025851
path:hsa03040[ Spliceosome ]	129	0.0058	0.028033
path:hsa04360[ Axon guidance ]	131	0.006	0.028216
path:hsa04960[ Aldosterone-regulated sodium reabsorption ]	38	0.0066	0.030221
path:hsa04915[ Estrogen signaling pathway ]	98	0.007	0.031231
path:hsa00564[ Glycerophospholipid metabolism ]	88	0.0076	0.032254
path:hsa04723[ Retrograde endocannabinoid signaling ]	100	0.0076	0.032254
path:hsa04270[ Vascular smooth muscle contraction ]	117	0.0086	0.035629
path:hsa00830[ Retinol metabolism ]	63	0.0092	0.036975
path:hsa02010[ ABC transporters ]	44	0.0094	0.036975
path:hsa00410[ beta-Alanine metabolism ]	29	0.0098	0.036975
path:hsa00970[ Aminoacyl-tRNA biosynthesis ]	41	0.0098	0.036975
path:hsa00260[ Glycine, serine and threonine metabolism ]	37	0.0102	0.036975
path:hsa04727[ GABAergic synapse ]	88	0.0102	0.036975
path:hsa00030[ Pentose phosphate pathway ]	27	0.0114	0.040482
path:hsa03020[ RNA polymerase ]	31	0.0128	0.043671
path:hsa04964[ Proximal tubule bicarbonate reclamation ]	23	0.0128	0.043671
path:hsa03050[ Proteasome ]	44	0.017	0.056885
path:hsa04724[ Glutamatergic synapse ]	115	0.0192	0.063034
path:hsa03060[ Protein export ]	23	0.0252	0.0812
path:hsa00600[ Sphingolipid metabolism ]	47	0.0262	0.082887
path:hsa04350[ TGF-beta signaling pathway ]	81	0.0322	0.10005
path:hsa04666[ Fc gamma R-mediated phagocytosis ]	90	0.0364	0.111116
path:hsa04728[ Dopaminergic synapse ]	129	0.0378	0.1134
path:hsa04020[ Calcium signaling pathway ]	181	0.039	0.115017
path:hsa03320[ PPAR signaling pathway ]	71	0.0406	0.116552
path:hsa00450[ Selenocompound metabolism ]	16	0.0418	0.116552
path:hsa04530[ Tight junction ]	129	0.0418	0.116552
path:hsa00051[ Fructose and mannose metabolism ]	36	0.0422	0.116552
path:hsa00380[ Tryptophan metabolism ]	40	0.0446	0.121256
path:hsa00601[ Glycosphingolipid biosynthesis - lacto and neolacto series ]	26	0.0462	0.123382
path:hsa04722[ Neurotrophin signaling pathway ]	119	0.0468	0.123382
path:hsa04623[ Cytosolic DNA-sensing pathway ]	58	0.05	0.126329
path:hsa04910[ Insulin signaling pathway ]	137	0.0502	0.126329
path:hsa04971[ Gastric acid secretion ]	74	0.0504	0.126329
path:hsa00040[ Pentose and glucuronate interconversions ]	29	0.0516	0.126329
path:hsa00982[ Drug metabolism - cytochrome P450 ]	67	0.0516	0.126329
path:hsa04062[ Chemokine signaling pathway ]	186	0.0526	0.126329
path:hsa00565[ Ether lipid metabolism ]	40	0.053	0.126329
path:hsa04390[ Hippo signaling pathway ]	154	0.056	0.131676
path:hsa04978[ Mineral absorption ]	50	0.0586	0.135952
path:hsa04512[ ECM-receptor interaction ]	82	0.0594	0.135995
path:hsa00520[ Amino sugar and nucleotide sugar metabolism ]	49	0.0614	0.138748
path:hsa04120[ Ubiquitin mediated proteolysis ]	137	0.0644	0.14268
path:hsa00500[ Starch and sucrose metabolism ]	49	0.065	0.14268
path:hsa04720[ Long-term potentiation ]	70	0.0656	0.14268
path:hsa04520[ Adherens junction ]	72	0.0688	0.146747
path:hsa00100[ Steroid biosynthesis ]	16	0.0698	0.146747
path:hsa00561[ Glycerolipid metabolism ]	55	0.07	0.146747
path:hsa04917[ Prolactin signaling pathway ]	70	0.0716	0.148314
path:hsa04010[ MAPK signaling pathway ]	256	0.0778	0.159261
path:hsa04060[ Cytokine-cytokine receptor interaction ]	260	0.0796	0.159924
path:hsa04710[ Circadian rhythm ]	30	0.0802	0.159924
path:hsa00280[ Valine, leucine and isoleucine degradation ]	44	0.0814	0.159924
path:hsa04977[ Vitamin digestion and absorption ]	24	0.0818	0.159924
path:hsa04150[ mTOR signaling pathway ]	59	0.0908	0.174
path:hsa00650[ Butanoate metabolism ]	29	0.091	0.174
path:hsa00640[ Propanoate metabolism ]	32	0.0976	0.180664
path:hsa04630[ Jak-STAT signaling pathway ]	152	0.0976	0.180664
path:hsa04911[ Insulin secretion ]	85	0.0976	0.180664
path:hsa00562[ Inositol phosphate metabolism ]	61	0.1018	0.186455
path:hsa04610[ Complement and coagulation cascades ]	68	0.1134	0.204276
path:hsa04912[ GnRH signaling pathway ]	90	0.115	0.204276
path:hsa04620[ Toll-like receptor signaling pathway ]	102	0.1154	0.204276
path:hsa00900[ Terpenoid backbone biosynthesis ]	21	0.1172	0.204276
path:hsa04725[ Cholinergic synapse ]	110	0.1174	0.204276
path:hsa04210[ Apoptosis ]	88	0.1216	0.209489
path:hsa00510[ N-Glycan biosynthesis ]	47	0.1298	0.218169
path:hsa04320[ Dorso-ventral axis formation ]	24	0.13	0.218169
path:hsa04970[ Salivary secretion ]	87	0.1304	0.218169
path:hsa04614[ Renin-angiotensin system ]	17	0.132	0.218743
path:hsa04066[ HIF-1 signaling pathway ]	105	0.134	0.219962
path:hsa00053[ Ascorbate and aldarate metabolism ]	23	0.152	0.247178
path:hsa03022[ Basal transcription factors ]	44	0.1544	0.248756
path:hsa04913[ Ovarian steroidogenesis ]	49	0.1566	0.249985
path:hsa04144[ Endocytosis ]	201	0.1626	0.257204
path:hsa04070[ Phosphatidylinositol signaling system ]	80	0.1874	0.293762
path:hsa00020[ Citrate cycle (TCA cycle) ]	30	0.1924	0.298907
path:hsa04962[ Vasopressin-regulated water reabsorption ]	45	0.1996	0.307349
path:hsa00071[ Fatty acid metabolism ]	43	0.2028	0.309537
path:hsa00511[ Other glycan degradation ]	18	0.205	0.310174
path:hsa00120[ Primary bile acid biosynthesis ]	17	0.2074	0.3111
path:hsa00340[ Histidine metabolism ]	28	0.213	0.316769
path:hsa04668[ TNF signaling pathway ]	110	0.2176	0.320868
path:hsa04145[ Phagosome ]	149	0.2216	0.32402
path:hsa00140[ Steroid hormone biosynthesis ]	52	0.2284	0.33118
path:hsa04012[ ErbB signaling pathway ]	85	0.243	0.349438
path:hsa00630[ Glyoxylate and dicarboxylate metabolism ]	24	0.2554	0.364259
path:hsa04976[ Bile secretion ]	72	0.2604	0.368371
path:hsa04726[ Serotonergic synapse ]	111	0.2628	0.368768
path:hsa00563[ Glycosylphosphatidylinositol(GPI)-anchor biosynthesis ]	24	0.2654	0.369437
path:hsa00531[ Glycosaminoglycan degradation ]	19	0.2734	0.377552
path:hsa04721[ Synaptic vesicle cycle ]	62	0.278	0.378785
path:hsa04514[ Cell adhesion molecules (CAMs) ]	137	0.2818	0.378785
path:hsa04612[ Antigen processing and presentation ]	69	0.2824	0.378785
path:hsa04975[ Fat digestion and absorption ]	40	0.283	0.378785
path:hsa04972[ Pancreatic secretion ]	91	0.2898	0.384925
path:hsa04916[ Melanogenesis ]	101	0.2938	0.385103
path:hsa00052[ Galactose metabolism ]	30	0.297	0.385103
path:hsa04670[ Leukocyte transendothelial migration ]	113	0.3006	0.385103
path:hsa00190[ Oxidative phosphorylation ]	118	0.3008	0.385103
path:hsa00760[ Nicotinate and nicotinamide metabolism ]	25	0.301	0.385103
path:hsa04622[ RIG-I-like receptor signaling pathway ]	68	0.347	0.437774
path:hsa04146[ Peroxisome ]	80	0.3472	0.437774
path:hsa04662[ B cell receptor signaling pathway ]	75	0.354	0.439072
path:hsa04621[ NOD-like receptor signaling pathway ]	56	0.3558	0.439072
path:hsa04730[ Long-term depression ]	58	0.3558	0.439072
path:hsa04064[ NF-kappa B signaling pathway ]	88	0.3592	0.440146
path:hsa00480[ Glutathione metabolism ]	45	0.38	0.462378
path:hsa04080[ Neuroactive ligand-receptor interaction ]	264	0.401	0.484542
path:hsa00532[ Glycosaminoglycan biosynthesis - chondroitin sulfate / dermatan sulfate ]	20	0.4048	0.48576
path:hsa04310[ Wnt signaling pathway ]	143	0.4252	0.506745
path:hsa04974[ Protein digestion and absorption ]	84	0.4396	0.520343
path:hsa04260[ Cardiac muscle contraction ]	73	0.445	0.523176
path:hsa04672[ Intestinal immune network for IgA production ]	45	0.4732	0.552596
path:hsa03010[ Ribosome ]	130	0.4856	0.563296
path:hsa00980[ Metabolism of xenobiotics by cytochrome P450 ]	74	0.524	0.603815
path:hsa04142[ Lysosome ]	122	0.5304	0.607168
path:hsa04370[ VEGF signaling pathway ]	66	0.535	0.608431
path:hsa04660[ T cell receptor signaling pathway ]	107	0.5464	0.614052
path:hsa00860[ Porphyrin and chlorophyll metabolism ]	39	0.547	0.614052
path:hsa04380[ Osteoclast differentiation ]	132	0.5886	0.656515
path:hsa04130[ SNARE interactions in vesicular transport ]	36	0.6092	0.675164
path:hsa00534[ Glycosaminoglycan biosynthesis - heparan sulfate / heparin ]	24	0.6312	0.694249
path:hsa00590[ Arachidonic acid metabolism ]	63	0.6344	0.694249
path:hsa00514[ Other types of O-glycan biosynthesis ]	28	0.6974	0.758423
path:hsa04640[ Hematopoietic cell lineage ]	84	0.7536	0.81445
path:hsa04650[ Natural killer cell mediated cytotoxicity ]	128	0.7596	0.815867
path:hsa00062[ Fatty acid elongation ]	23	0.767	0.817171
path:hsa04973[ Carbohydrate digestion and absorption ]	43	0.7754	0.817171
path:hsa00592[ alpha-Linolenic acid metabolism ]	23	0.778	0.817171
path:hsa04340[ Hedgehog signaling pathway ]	51	0.7796	0.817171
path:hsa04664[ Fc epsilon RI signaling pathway ]	69	0.8276	0.86229
path:hsa04966[ Collecting duct acid secretion ]	27	0.8394	0.869379
path:hsa04140[ Regulation of autophagy ]	30	0.866	0.891621
path:hsa01040[ Biosynthesis of unsaturated fatty acids ]	21	0.9056	0.918356
path:hsa04744[ Phototransduction ]	29	0.9056	0.918356
path:hsa00770[ Pantothenate and CoA biosynthesis ]	17	0.9078	0.918356
path:hsa00591[ Linoleic acid metabolism ]	31	0.9316	0.9364
path:hsa00512[ Mucin type O-Glycan biosynthesis ]	26	0.9364	0.9364
path:hsa04742[ Taste transduction ]	50	0.965	0.965

## Sheet: TCGA RNA-Seq HER2+
PWEA results for TCGA RNA-Seq HER2+ breast cancer
Pathway	size	p-value	FDR
path:hsa00230[ Purine metabolism ]	164	0	0	undetectable
path:hsa00240[ Pyrimidine metabolism ]	99	0	0	undetectable
path:hsa00270[ Cysteine and methionine metabolism ]	35	0	0	undetectable
path:hsa00360[ Phenylalanine metabolism ]	18	0	0	undetectable
path:hsa00670[ One carbon pool by folate ]	19	0	0	undetectable
path:hsa04114[ Oocyte meiosis ]	109	0	0	undetectable
path:hsa04151[ PI3K-Akt signaling pathway ]	336	0	0	undetectable
path:hsa04310[ Wnt signaling pathway ]	143	0	0	undetectable
path:hsa04360[ Axon guidance ]	131	0	0	undetectable
path:hsa04666[ Fc gamma R-mediated phagocytosis ]	90	0	0	undetectable
path:hsa04728[ Dopaminergic synapse ]	129	0	0	undetectable
path:hsa04810[ Regulation of actin cytoskeleton ]	208	0	0	undetectable
path:hsa04914[ Progesterone-mediated oocyte maturation ]	84	0	0	undetectable
path:hsa03030[ DNA replication ]	36	0.0002	0.002175
path:hsa04110[ Cell cycle ]	124	0.0002	0.002175
path:hsa04510[ Focal adhesion ]	200	0.0002	0.002175
path:hsa00330[ Arginine and proline metabolism ]	56	0.0004	0.003314
path:hsa00563[ Glycosylphosphatidylinositol(GPI)-anchor biosynthesis ]	24	0.0004	0.003314
path:hsa00830[ Retinol metabolism ]	62	0.0004	0.003314
path:hsa04540[ Gap junction ]	88	0.0004	0.003314
path:hsa04960[ Aldosterone-regulated sodium reabsorption ]	38	0.0004	0.003314
path:hsa00350[ Tyrosine metabolism ]	38	0.0006	0.004539
path:hsa03015[ mRNA surveillance pathway ]	90	0.0006	0.004539
path:hsa03430[ Mismatch repair ]	23	0.0008	0.005568
path:hsa04141[ Protein processing in endoplasmic reticulum ]	166	0.0008	0.005568
path:hsa04910[ Insulin signaling pathway ]	137	0.001	0.006692
path:hsa00100[ Steroid biosynthesis ]	16	0.0016	0.009943
path:hsa04330[ Notch signaling pathway ]	48	0.0016	0.009943
path:hsa04390[ Hippo signaling pathway ]	154	0.0018	0.01044
path:hsa04915[ Estrogen signaling pathway ]	98	0.0018	0.01044
path:hsa03410[ Base excision repair ]	33	0.0026	0.013709
path:hsa04066[ HIF-1 signaling pathway ]	105	0.0026	0.013709
path:hsa04917[ Prolactin signaling pathway ]	70	0.0026	0.013709
path:hsa04020[ Calcium signaling pathway ]	181	0.0032	0.016376
path:hsa00051[ Fructose and mannose metabolism ]	36	0.0036	0.017897
path:hsa04713[ Circadian entrainment ]	95	0.0038	0.01827
path:hsa03460[ Fanconi anemia pathway ]	52	0.004	0.01827
path:hsa00564[ Glycerophospholipid metabolism ]	88	0.0042	0.01827
path:hsa00565[ Ether lipid metabolism ]	40	0.0042	0.01827
path:hsa00983[ Drug metabolism - other enzymes ]	46	0.0042	0.01827
path:hsa04520[ Adherens junction ]	72	0.0046	0.019522
path:hsa04530[ Tight junction ]	129	0.0056	0.0232
path:hsa00510[ N-Glycan biosynthesis ]	47	0.006	0.023727
path:hsa04010[ MAPK signaling pathway ]	256	0.006	0.023727
path:hsa04512[ ECM-receptor interaction ]	82	0.0062	0.023973
path:hsa03440[ Homologous recombination ]	28	0.007	0.026478
path:hsa04012[ ErbB signaling pathway ]	85	0.0082	0.030357
path:hsa03013[ RNA transport ]	159	0.0086	0.030539
path:hsa04920[ Adipocytokine signaling pathway ]	70	0.0086	0.030539
path:hsa04916[ Melanogenesis ]	101	0.0088	0.030624
path:hsa00600[ Sphingolipid metabolism ]	47	0.0098	0.033435
path:hsa00010[ Glycolysis / Gluconeogenesis ]	65	0.0114	0.038146
path:hsa04964[ Proximal tubule bicarbonate reclamation ]	23	0.0118	0.03874
path:hsa00982[ Drug metabolism - cytochrome P450 ]	66	0.0134	0.043178
path:hsa03008[ Ribosome biogenesis in eukaryotes ]	75	0.0176	0.055463
path:hsa04710[ Circadian rhythm ]	30	0.0182	0.055463
path:hsa04720[ Long-term potentiation ]	70	0.0182	0.055463
path:hsa00380[ Tryptophan metabolism ]	40	0.0188	0.055463
path:hsa03050[ Proteasome ]	44	0.019	0.055463
path:hsa00620[ Pyruvate metabolism ]	41	0.0194	0.055463
path:hsa03320[ PPAR signaling pathway ]	71	0.0198	0.055463
path:hsa03040[ Spliceosome ]	128	0.0202	0.055463
path:hsa04115[ p53 signaling pathway ]	67	0.0204	0.055463
path:hsa04722[ Neurotrophin signaling pathway ]	119	0.0204	0.055463
path:hsa04370[ VEGF signaling pathway ]	66	0.0212	0.056751
path:hsa04726[ Serotonergic synapse ]	111	0.0222	0.058173
path:hsa03018[ RNA degradation ]	71	0.0224	0.058173
path:hsa04961[ Endocrine and other factor-regulated calcium reabsorption ]	48	0.0228	0.058341
path:hsa03060[ Protein export ]	23	0.0234	0.059009
path:hsa04721[ Synaptic vesicle cycle ]	62	0.0248	0.061646
path:hsa00410[ beta-Alanine metabolism ]	29	0.0278	0.06813
path:hsa00520[ Amino sugar and nucleotide sugar metabolism ]	49	0.0286	0.069117
path:hsa04150[ mTOR signaling pathway ]	59	0.0296	0.070553
path:hsa04350[ TGF-beta signaling pathway ]	81	0.0304	0.071481
path:hsa00650[ Butanoate metabolism ]	29	0.031	0.07192
path:hsa00071[ Fatty acid metabolism ]	43	0.0318	0.072805
path:hsa00900[ Terpenoid backbone biosynthesis ]	21	0.0326	0.073615
path:hsa00970[ Aminoacyl-tRNA biosynthesis ]	41	0.033	0.073615
path:hsa03420[ Nucleotide excision repair ]	45	0.039	0.085899
path:hsa04320[ Dorso-ventral axis formation ]	24	0.0424	0.091081
path:hsa04668[ TNF signaling pathway ]	110	0.0424	0.091081
path:hsa04971[ Gastric acid secretion ]	74	0.0468	0.099078
path:hsa04730[ Long-term depression ]	58	0.0476	0.099078
path:hsa00561[ Glycerolipid metabolism ]	55	0.0482	0.099078
path:hsa04727[ GABAergic synapse ]	88	0.0484	0.099078
path:hsa04725[ Cholinergic synapse ]	110	0.051	0.103186
path:hsa04723[ Retrograde endocannabinoid signaling ]	100	0.0526	0.1052
path:hsa00450[ Selenocompound metabolism ]	16	0.0556	0.109936
path:hsa00480[ Glutathione metabolism ]	45	0.0578	0.112907
path:hsa04630[ Jak-STAT signaling pathway ]	152	0.0584	0.112907
path:hsa04962[ Vasopressin-regulated water reabsorption ]	45	0.0622	0.118396
path:hsa04620[ Toll-like receptor signaling pathway ]	102	0.0626	0.118396
path:hsa04270[ Vascular smooth muscle contraction ]	117	0.0658	0.12217
path:hsa04975[ Fat digestion and absorption ]	40	0.066	0.12217
path:hsa04974[ Protein digestion and absorption ]	84	0.067	0.122716
path:hsa00601[ Glycosphingolipid biosynthesis - lacto and neolacto series ]	26	0.0682	0.123414
path:hsa00340[ Histidine metabolism ]	28	0.0688	0.123414
path:hsa00260[ Glycine, serine and threonine metabolism ]	37	0.0696	0.123576
path:hsa04621[ NOD-like receptor signaling pathway ]	56	0.071	0.124788
path:hsa00120[ Primary bile acid biosynthesis ]	17	0.0762	0.132588
path:hsa00280[ Valine, leucine and isoleucine degradation ]	44	0.0806	0.138855
path:hsa04062[ Chemokine signaling pathway ]	186	0.0848	0.144659
path:hsa00250[ Alanine, aspartate and glutamate metabolism ]	32	0.0878	0.148235
path:hsa04724[ Glutamatergic synapse ]	115	0.0886	0.148235
path:hsa02010[ ABC transporters ]	44	0.0902	0.149474
path:hsa04210[ Apoptosis ]	87	0.0958	0.157257
path:hsa04145[ Phagosome ]	149	0.109	0.176578
path:hsa04966[ Collecting duct acid secretion ]	27	0.1096	0.176578
path:hsa04978[ Mineral absorption ]	50	0.1116	0.17815
path:hsa00562[ Inositol phosphate metabolism ]	61	0.1146	0.181276
path:hsa04610[ Complement and coagulation cascades ]	68	0.1158	0.181524
path:hsa00030[ Pentose phosphate pathway ]	27	0.1178	0.183011
path:hsa04060[ Cytokine-cytokine receptor interaction ]	260	0.1246	0.190643
path:hsa00532[ Glycosaminoglycan biosynthesis - chondroitin sulfate / dermatan sulfate ]	20	0.1254	0.190643
path:hsa04662[ B cell receptor signaling pathway ]	75	0.126	0.190643
path:hsa04070[ Phosphatidylinositol signaling system ]	80	0.1292	0.192738
path:hsa04120[ Ubiquitin mediated proteolysis ]	136	0.1296	0.192738
path:hsa00640[ Propanoate metabolism ]	32	0.139	0.204966
path:hsa04912[ GnRH signaling pathway ]	90	0.1454	0.212602
path:hsa04670[ Leukocyte transendothelial migration ]	113	0.1554	0.225193
path:hsa00190[ Oxidative phosphorylation ]	118	0.1566	0.225193
path:hsa04970[ Salivary secretion ]	87	0.1712	0.243883
path:hsa04614[ Renin-angiotensin system ]	17	0.1724	0.243883
path:hsa04144[ Endocytosis ]	201	0.1768	0.24809
path:hsa00310[ Lysine degradation ]	46	0.193	0.267076
path:hsa00531[ Glycosaminoglycan degradation ]	19	0.1934	0.267076
path:hsa00860[ Porphyrin and chlorophyll metabolism ]	39	0.2232	0.305802
path:hsa00020[ Citrate cycle (TCA cycle) ]	30	0.2324	0.315919
path:hsa04913[ Ovarian steroidogenesis ]	49	0.2726	0.367274
path:hsa04380[ Osteoclast differentiation ]	132	0.2744	0.367274
path:hsa04976[ Bile secretion ]	71	0.2812	0.372857
path:hsa04130[ SNARE interactions in vesicular transport ]	36	0.2838	0.372857
path:hsa04660[ T cell receptor signaling pathway ]	107	0.285	0.372857
path:hsa00630[ Glyoxylate and dicarboxylate metabolism ]	24	0.3078	0.399681
path:hsa04664[ Fc epsilon RI signaling pathway ]	69	0.3214	0.414249
path:hsa04142[ Lysosome ]	122	0.35	0.447794
path:hsa03020[ RNA polymerase ]	31	0.355	0.450876
path:hsa00534[ Glycosaminoglycan biosynthesis - heparan sulfate / heparin ]	24	0.3672	0.462991
path:hsa00511[ Other glycan degradation ]	18	0.3834	0.47994
path:hsa00140[ Steroid hormone biosynthesis ]	50	0.3944	0.489406
path:hsa04340[ Hedgehog signaling pathway ]	51	0.399	0.489406
path:hsa04514[ Cell adhesion molecules (CAMs) ]	137	0.3994	0.489406
path:hsa04146[ Peroxisome ]	80	0.424	0.515916
path:hsa03010[ Ribosome ]	130	0.4422	0.530342
path:hsa00590[ Arachidonic acid metabolism ]	63	0.4428	0.530342
path:hsa04623[ Cytosolic DNA-sensing pathway ]	58	0.445	0.530342
path:hsa04612[ Antigen processing and presentation ]	69	0.4594	0.543162
path:hsa04977[ Vitamin digestion and absorption ]	24	0.462	0.543162
path:hsa04973[ Carbohydrate digestion and absorption ]	43	0.4822	0.560744
path:hsa04080[ Neuroactive ligand-receptor interaction ]	264	0.4834	0.560744
path:hsa00052[ Galactose metabolism ]	30	0.5052	0.578321
path:hsa00760[ Nicotinate and nicotinamide metabolism ]	25	0.5052	0.578321
path:hsa04260[ Cardiac muscle contraction ]	73	0.5092	0.57909
path:hsa04622[ RIG-I-like receptor signaling pathway ]	68	0.519	0.586403
path:hsa04911[ Insulin secretion ]	85	0.5554	0.623481
path:hsa00980[ Metabolism of xenobiotics by cytochrome P450 ]	73	0.5644	0.629523
path:hsa04972[ Pancreatic secretion ]	91	0.5702	0.631941
path:hsa00500[ Starch and sucrose metabolism ]	49	0.6058	0.667147
path:hsa04650[ Natural killer cell mediated cytotoxicity ]	128	0.6248	0.683743
path:hsa00770[ Pantothenate and CoA biosynthesis ]	17	0.6596	0.717315
path:hsa04640[ Hematopoietic cell lineage ]	84	0.6754	0.729935
path:hsa00062[ Fatty acid elongation ]	23	0.6988	0.746172
path:hsa03022[ Basal transcription factors ]	44	0.699	0.746172
path:hsa04672[ Intestinal immune network for IgA production ]	45	0.7474	0.792973
path:hsa04140[ Regulation of autophagy ]	30	0.7662	0.804802
path:hsa00040[ Pentose and glucuronate interconversions ]	29	0.7678	0.804802
path:hsa04064[ NF-kappa B signaling pathway ]	88	0.773	0.805401
path:hsa00514[ Other types of O-glycan biosynthesis ]	27	0.7824	0.810343
path:hsa00592[ alpha-Linolenic acid metabolism ]	23	0.8008	0.824492
path:hsa00512[ Mucin type O-Glycan biosynthesis ]	26	0.8514	0.871433
path:hsa00053[ Ascorbate and aldarate metabolism ]	23	0.8754	0.890758
path:hsa00591[ Linoleic acid metabolism ]	30	0.9126	0.923212
path:hsa04744[ Phototransduction ]	28	0.9328	0.938192
path:hsa01040[ Biosynthesis of unsaturated fatty acids ]	21	0.9792	0.9792
path:hsa04742[ Taste transduction ]	50	0.984	0.984

## Sheet: TCGA microarray Luminal A
PWEA results for TCGA microarray luminal A breast cancer
Pathway	size	p-value	FDR
path:hsa00350[ Tyrosine metabolism ]	39	0	0	undetectable
path:hsa00565[ Ether lipid metabolism ]	35	0	0	undetectable
path:hsa00600[ Sphingolipid metabolism ]	35	0	0	undetectable
path:hsa04350[ TGF-beta signaling pathway ]	78	0	0	undetectable
path:hsa00982[ Drug metabolism - cytochrome P450 ]	62	0.0002	0.00696
path:hsa00330[ Arginine and proline metabolism ]	54	0.0004	0.009943
path:hsa04630[ Jak-STAT signaling pathway ]	143	0.0004	0.009943
path:hsa04012[ ErbB signaling pathway ]	85	0.0006	0.01305
path:hsa04810[ Regulation of actin cytoskeleton ]	202	0.001	0.019333
path:hsa04360[ Axon guidance ]	128	0.0012	0.02088
path:hsa04914[ Progesterone-mediated oocyte maturation ]	84	0.0014	0.022145
path:hsa03320[ PPAR signaling pathway ]	69	0.0016	0.022518
path:hsa00010[ Glycolysis / Gluconeogenesis ]	63	0.002	0.022518
path:hsa00051[ Fructose and mannose metabolism ]	35	0.002	0.022518
path:hsa00071[ Fatty acid metabolism ]	40	0.0022	0.022518
path:hsa04151[ PI3K-Akt signaling pathway ]	322	0.0022	0.022518
path:hsa04510[ Focal adhesion ]	197	0.0022	0.022518
path:hsa00280[ Valine, leucine and isoleucine degradation ]	43	0.004	0.0348
path:hsa03460[ Fanconi anemia pathway ]	45	0.004	0.0348
path:hsa04390[ Hippo signaling pathway ]	148	0.004	0.0348
path:hsa04910[ Insulin signaling pathway ]	132	0.0046	0.038114
path:hsa04915[ Estrogen signaling pathway ]	97	0.0052	0.041127
path:hsa04150[ mTOR signaling pathway ]	54	0.0056	0.042365
path:hsa00670[ One carbon pool by folate ]	18	0.0062	0.04495
path:hsa04370[ VEGF signaling pathway ]	64	0.0072	0.050112
path:hsa04666[ Fc gamma R-mediated phagocytosis ]	86	0.0076	0.050862
path:hsa00240[ Pyrimidine metabolism ]	90	0.0082	0.052844
path:hsa04520[ Adherens junction ]	73	0.0094	0.058414
path:hsa04530[ Tight junction ]	124	0.01	0.06
path:hsa00410[ beta-Alanine metabolism ]	28	0.0118	0.06525
path:hsa04916[ Melanogenesis ]	98	0.0118	0.06525
path:hsa00590[ Arachidonic acid metabolism ]	58	0.012	0.06525
path:hsa00360[ Phenylalanine metabolism ]	18	0.0144	0.071257
path:hsa04920[ Adipocytokine signaling pathway ]	69	0.0152	0.071257
path:hsa04917[ Prolactin signaling pathway ]	72	0.0154	0.071257
path:hsa00480[ Glutathione metabolism ]	44	0.0158	0.071257
path:hsa00563[ Glycosylphosphatidylinositol(GPI)-anchor biosynthesis ]	25	0.017	0.071257
path:hsa00830[ Retinol metabolism ]	55	0.017	0.071257
path:hsa04978[ Mineral absorption ]	49	0.017	0.071257
path:hsa00340[ Histidine metabolism ]	27	0.0172	0.071257
path:hsa00520[ Amino sugar and nucleotide sugar metabolism ]	49	0.0172	0.071257
path:hsa04010[ MAPK signaling pathway ]	248	0.0172	0.071257
path:hsa04512[ ECM-receptor interaction ]	85	0.0182	0.073555
path:hsa04960[ Aldosterone-regulated sodium reabsorption ]	36	0.0186	0.073555
path:hsa00020[ Citrate cycle (TCA cycle) ]	29	0.0206	0.079653
path:hsa00230[ Purine metabolism ]	154	0.024	0.090783
path:hsa00260[ Glycine, serine and threonine metabolism ]	36	0.0262	0.096996
path:hsa04320[ Dorso-ventral axis formation ]	24	0.0268	0.09715
path:hsa04310[ Wnt signaling pathway ]	139	0.0308	0.109371
path:hsa00564[ Glycerophospholipid metabolism ]	76	0.0322	0.112056
path:hsa04060[ Cytokine-cytokine receptor interaction ]	240	0.0334	0.113953
path:hsa04110[ Cell cycle ]	114	0.0378	0.122116
path:hsa00640[ Propanoate metabolism ]	30	0.038	0.122116
path:hsa04668[ TNF signaling pathway ]	105	0.0382	0.122116
path:hsa00601[ Glycosphingolipid biosynthesis - lacto and neolacto series ]	25	0.0386	0.122116
path:hsa00532[ Glycosaminoglycan biosynthesis - chondroitin sulfate / dermatan sulfate ]	15	0.0414	0.128636
path:hsa04621[ NOD-like receptor signaling pathway ]	53	0.0444	0.135537
path:hsa04120[ Ubiquitin mediated proteolysis ]	126	0.0466	0.13977
path:hsa04144[ Endocytosis ]	177	0.0474	0.13977
path:hsa04114[ Oocyte meiosis ]	107	0.0486	0.13977
path:hsa04062[ Chemokine signaling pathway ]	176	0.049	0.13977
path:hsa00620[ Pyruvate metabolism ]	39	0.0526	0.146933
path:hsa04670[ Leukocyte transendothelial migration ]	106	0.0532	0.146933
path:hsa04913[ Ovarian steroidogenesis ]	50	0.0628	0.168727
path:hsa00980[ Metabolism of xenobiotics by cytochrome P450 ]	68	0.064	0.168727
path:hsa04610[ Complement and coagulation cascades ]	66	0.064	0.168727
path:hsa04725[ Cholinergic synapse ]	109	0.0654	0.169845
path:hsa00270[ Cysteine and methionine metabolism ]	33	0.0712	0.182188
path:hsa04066[ HIF-1 signaling pathway ]	102	0.0732	0.184591
path:hsa00512[ Mucin type O-Glycan biosynthesis ]	25	0.0784	0.19285
path:hsa02010[ ABC transporters ]	44	0.0792	0.19285
path:hsa04115[ p53 signaling pathway ]	64	0.0798	0.19285
path:hsa04975[ Fat digestion and absorption ]	39	0.0858	0.204097
path:hsa04722[ Neurotrophin signaling pathway ]	117	0.0868	0.204097
path:hsa00983[ Drug metabolism - other enzymes ]	42	0.0882	0.204221
path:hsa00030[ Pentose phosphate pathway ]	26	0.0892	0.204221
path:hsa03410[ Base excision repair ]	33	0.0918	0.20498
path:hsa00650[ Butanoate metabolism ]	26	0.0924	0.20498
path:hsa00561[ Glycerolipid metabolism ]	52	0.0932	0.20498
path:hsa04728[ Dopaminergic synapse ]	125	0.0962	0.20498
path:hsa04727[ GABAergic synapse ]	87	0.0964	0.20498
path:hsa00380[ Tryptophan metabolism ]	36	0.0966	0.20498
path:hsa04973[ Carbohydrate digestion and absorption ]	39	0.0988	0.207123
path:hsa00770[ Pantothenate and CoA biosynthesis ]	17	0.11	0.225586
path:hsa00310[ Lysine degradation ]	46	0.1102	0.225586
path:hsa00591[ Linoleic acid metabolism ]	30	0.113	0.228628
path:hsa04977[ Vitamin digestion and absorption ]	22	0.1188	0.235691
path:hsa03030[ DNA replication ]	35	0.1192	0.235691
path:hsa00510[ N-Glycan biosynthesis ]	46	0.1242	0.242818
path:hsa00140[ Steroid hormone biosynthesis ]	46	0.1346	0.260227
path:hsa04620[ Toll-like receptor signaling pathway ]	97	0.1484	0.283754
path:hsa04662[ B cell receptor signaling pathway ]	73	0.1508	0.285209
path:hsa04964[ Proximal tubule bicarbonate reclamation ]	23	0.157	0.293742
path:hsa04962[ Vasopressin-regulated water reabsorption ]	44	0.174	0.322085
path:hsa04912[ GnRH signaling pathway ]	89	0.1776	0.325288
path:hsa04270[ Vascular smooth muscle contraction ]	112	0.1802	0.326613
path:hsa04141[ Protein processing in endoplasmic reticulum ]	155	0.1932	0.343739
path:hsa00250[ Alanine, aspartate and glutamate metabolism ]	32	0.1936	0.343739
path:hsa04614[ Renin-angiotensin system ]	17	0.2146	0.377176
path:hsa00052[ Galactose metabolism ]	28	0.2196	0.380388
path:hsa04020[ Calcium signaling pathway ]	173	0.2208	0.380388
path:hsa04540[ Gap junction ]	81	0.2248	0.383482
path:hsa04713[ Circadian entrainment ]	93	0.228	0.385165
path:hsa04070[ Phosphatidylinositol signaling system ]	76	0.2336	0.390831
path:hsa00534[ Glycosaminoglycan biosynthesis - heparan sulfate / heparin ]	24	0.238	0.394291
path:hsa04380[ Osteoclast differentiation ]	127	0.2402	0.394291
path:hsa04514[ Cell adhesion molecules (CAMs) ]	131	0.2472	0.401989
path:hsa04340[ Hedgehog signaling pathway ]	51	0.2534	0.408256
path:hsa03010[ Ribosome ]	126	0.2602	0.415365
path:hsa04660[ T cell receptor signaling pathway ]	106	0.2688	0.425193
path:hsa00592[ alpha-Linolenic acid metabolism ]	22	0.279	0.437351
path:hsa04140[ Regulation of autophagy ]	32	0.2876	0.443469
path:hsa00120[ Primary bile acid biosynthesis ]	17	0.288	0.443469
path:hsa00760[ Nicotinate and nicotinamide metabolism ]	21	0.2934	0.447821
path:hsa04146[ Peroxisome ]	72	0.2978	0.450584
path:hsa00531[ Glycosaminoglycan degradation ]	19	0.3018	0.4527
path:hsa04064[ NF-kappa B signaling pathway ]	82	0.3046	0.452995
path:hsa04723[ Retrograde endocannabinoid signaling ]	98	0.308	0.454169
path:hsa04622[ RIG-I-like receptor signaling pathway ]	66	0.3162	0.45936
path:hsa00970[ Aminoacyl-tRNA biosynthesis ]	41	0.3168	0.45936
path:hsa04142[ Lysosome ]	121	0.3254	0.464283
path:hsa04724[ Glutamatergic synapse ]	113	0.326	0.464283
path:hsa04623[ Cytosolic DNA-sensing pathway ]	56	0.3282	0.464283
path:hsa04730[ Long-term depression ]	56	0.3412	0.478781
path:hsa04720[ Long-term potentiation ]	68	0.3474	0.483581
path:hsa03420[ Nucleotide excision repair ]	43	0.3508	0.484438
path:hsa04972[ Pancreatic secretion ]	88	0.3536	0.48446
path:hsa03440[ Homologous recombination ]	25	0.3652	0.496444
path:hsa00562[ Inositol phosphate metabolism ]	57	0.3704	0.499609
path:hsa04974[ Protein digestion and absorption ]	78	0.376	0.503262
path:hsa04664[ Fc epsilon RI signaling pathway ]	67	0.388	0.515359
path:hsa00062[ Fatty acid elongation ]	21	0.3946	0.517066
path:hsa03040[ Spliceosome ]	101	0.3956	0.517066
path:hsa03013[ RNA transport ]	140	0.3982	0.517066
path:hsa00514[ Other types of O-glycan biosynthesis ]	23	0.409	0.527156
path:hsa00630[ Glyoxylate and dicarboxylate metabolism ]	21	0.4162	0.530891
path:hsa03015[ mRNA surveillance pathway ]	78	0.418	0.530891
path:hsa00900[ Terpenoid backbone biosynthesis ]	20	0.4304	0.542678
path:hsa00190[ Oxidative phosphorylation ]	115	0.4382	0.548538
path:hsa04640[ Hematopoietic cell lineage ]	79	0.4454	0.552776
path:hsa03430[ Mismatch repair ]	23	0.448	0.552776
path:hsa04210[ Apoptosis ]	84	0.4528	0.552776
path:hsa04330[ Notch signaling pathway ]	45	0.4548	0.552776
path:hsa00100[ Steroid biosynthesis ]	15	0.4636	0.552776
path:hsa04130[ SNARE interactions in vesicular transport ]	32	0.4636	0.552776
path:hsa04260[ Cardiac muscle contraction ]	69	0.4654	0.552776
path:hsa04721[ Synaptic vesicle cycle ]	63	0.467	0.552776
path:hsa03008[ Ribosome biogenesis in eukaryotes ]	65	0.4724	0.555389
path:hsa04145[ Phagosome ]	140	0.4788	0.559136
path:hsa04971[ Gastric acid secretion ]	70	0.4888	0.567008
path:hsa04961[ Endocrine and other factor-regulated calcium reabsorption ]	45	0.512	0.589987
path:hsa04710[ Circadian rhythm ]	27	0.5624	0.6438
path:hsa04970[ Salivary secretion ]	84	0.574	0.652784
path:hsa03018[ RNA degradation ]	63	0.5834	0.658318
path:hsa00500[ Starch and sucrose metabolism ]	44	0.5868	0.658318
path:hsa04650[ Natural killer cell mediated cytotoxicity ]	128	0.5912	0.658318
path:hsa00511[ Other glycan degradation ]	17	0.594	0.658318
path:hsa04911[ Insulin secretion ]	83	0.5988	0.659438
path:hsa03060[ Protein export ]	22	0.6184	0.67674
path:hsa04672[ Intestinal immune network for IgA production ]	42	0.6312	0.68643
path:hsa00053[ Ascorbate and aldarate metabolism ]	19	0.6364	0.687786
path:hsa04612[ Antigen processing and presentation ]	69	0.6566	0.705237
path:hsa03050[ Proteasome ]	43	0.6618	0.706461
path:hsa03020[ RNA polymerase ]	29	0.6758	0.717007
path:hsa00040[ Pentose and glucuronate interconversions ]	25	0.7008	0.739025
path:hsa04726[ Serotonergic synapse ]	110	0.7226	0.757424
path:hsa04966[ Collecting duct acid secretion ]	27	0.7332	0.763933
path:hsa00860[ Porphyrin and chlorophyll metabolism ]	35	0.7456	0.772229
path:hsa04976[ Bile secretion ]	68	0.751	0.773219
path:hsa01040[ Biosynthesis of unsaturated fatty acids ]	19	0.7576	0.775426
path:hsa03022[ Basal transcription factors ]	40	0.853	0.867965
path:hsa04742[ Taste transduction ]	44	0.926	0.936767
path:hsa00450[ Selenocompound metabolism ]	16	0.9514	0.956899
path:hsa04080[ Neuroactive ligand-receptor interaction ]	251	0.9596	0.9596
path:hsa04744[ Phototransduction ]	27	0.994	0.994

## Sheet: TCGA microarray Luminal B
PWEA results for TCGA microarray luminal B breast cancer
Pathway	size	p-value	FDR
path:hsa00230[ Purine metabolism ]	154	0	0	undetectable
path:hsa00240[ Pyrimidine metabolism ]	90	0	0	undetectable
path:hsa00350[ Tyrosine metabolism ]	39	0	0	undetectable
path:hsa00565[ Ether lipid metabolism ]	35	0	0	undetectable
path:hsa04110[ Cell cycle ]	114	0	0	undetectable
path:hsa04114[ Oocyte meiosis ]	107	0	0	undetectable
path:hsa04360[ Axon guidance ]	128	0	0	undetectable
path:hsa04510[ Focal adhesion ]	197	0	0	undetectable
path:hsa00360[ Phenylalanine metabolism ]	18	0.0002	0.0029
path:hsa03460[ Fanconi anemia pathway ]	45	0.0002	0.0029
path:hsa04810[ Regulation of actin cytoskeleton ]	202	0.0002	0.0029
path:hsa04914[ Progesterone-mediated oocyte maturation ]	84	0.0002	0.0029
path:hsa03320[ PPAR signaling pathway ]	69	0.0006	0.007457
path:hsa04151[ PI3K-Akt signaling pathway ]	322	0.0006	0.007457
path:hsa04390[ Hippo signaling pathway ]	148	0.0008	0.00928
path:hsa04010[ MAPK signaling pathway ]	248	0.001	0.010875
path:hsa00670[ One carbon pool by folate ]	18	0.0012	0.0116
path:hsa04630[ Jak-STAT signaling pathway ]	143	0.0012	0.0116
path:hsa00270[ Cysteine and methionine metabolism ]	33	0.0016	0.013257
path:hsa04012[ ErbB signaling pathway ]	85	0.0016	0.013257
path:hsa04310[ Wnt signaling pathway ]	139	0.0016	0.013257
path:hsa00010[ Glycolysis / Gluconeogenesis ]	63	0.0018	0.013617
path:hsa04910[ Insulin signaling pathway ]	132	0.0018	0.013617
path:hsa04920[ Adipocytokine signaling pathway ]	69	0.0022	0.01595
path:hsa00071[ Fatty acid metabolism ]	40	0.0024	0.016704
path:hsa00564[ Glycerophospholipid metabolism ]	76	0.003	0.020077
path:hsa00590[ Arachidonic acid metabolism ]	58	0.0036	0.022371
path:hsa04350[ TGF-beta signaling pathway ]	78	0.0036	0.022371
path:hsa00982[ Drug metabolism - cytochrome P450 ]	62	0.0038	0.0228
path:hsa04320[ Dorso-ventral axis formation ]	24	0.0046	0.02668
path:hsa04530[ Tight junction ]	124	0.005	0.028065
path:hsa04340[ Hedgehog signaling pathway ]	51	0.0056	0.03045
path:hsa00830[ Retinol metabolism ]	55	0.0062	0.032691
path:hsa00600[ Sphingolipid metabolism ]	35	0.0064	0.032753
path:hsa03030[ DNA replication ]	35	0.0068	0.033806
path:hsa00340[ Histidine metabolism ]	27	0.0072	0.0348
path:hsa04917[ Prolactin signaling pathway ]	72	0.008	0.037622
path:hsa00330[ Arginine and proline metabolism ]	54	0.01	0.045789
path:hsa04610[ Complement and coagulation cascades ]	66	0.0108	0.04785
path:hsa04915[ Estrogen signaling pathway ]	97	0.011	0.04785
path:hsa04330[ Notch signaling pathway ]	45	0.012	0.050927
path:hsa00051[ Fructose and mannose metabolism ]	35	0.0134	0.055514
path:hsa04512[ ECM-receptor interaction ]	85	0.0154	0.062316
path:hsa03440[ Homologous recombination ]	25	0.0164	0.063413
path:hsa04062[ Chemokine signaling pathway ]	176	0.0164	0.063413
path:hsa04115[ p53 signaling pathway ]	64	0.0168	0.063548
path:hsa04120[ Ubiquitin mediated proteolysis ]	126	0.018	0.066638
path:hsa04666[ Fc gamma R-mediated phagocytosis ]	86	0.0184	0.0667
path:hsa03410[ Base excision repair ]	33	0.0194	0.06889
path:hsa04540[ Gap junction ]	81	0.0214	0.073467
path:hsa00983[ Drug metabolism - other enzymes ]	42	0.0218	0.073467
path:hsa03430[ Mismatch repair ]	23	0.0222	0.073467
path:hsa04520[ Adherens junction ]	73	0.0224	0.073467
path:hsa00280[ Valine, leucine and isoleucine degradation ]	43	0.0228	0.073467
path:hsa04150[ mTOR signaling pathway ]	54	0.0252	0.079724
path:hsa04144[ Endocytosis ]	177	0.0284	0.088243
path:hsa04060[ Cytokine-cytokine receptor interaction ]	240	0.0298	0.090968
path:hsa00410[ beta-Alanine metabolism ]	28	0.0314	0.093561
path:hsa04978[ Mineral absorption ]	49	0.0318	0.093561
path:hsa04614[ Renin-angiotensin system ]	17	0.0324	0.093561
path:hsa04960[ Aldosterone-regulated sodium reabsorption ]	36	0.0328	0.093561
path:hsa00561[ Glycerolipid metabolism ]	52	0.0334	0.093735
path:hsa04964[ Proximal tubule bicarbonate reclamation ]	23	0.034	0.093905
path:hsa04913[ Ovarian steroidogenesis ]	50	0.0356	0.096787
path:hsa04668[ TNF signaling pathway ]	105	0.0374	0.099655
path:hsa04916[ Melanogenesis ]	98	0.0378	0.099655
path:hsa00510[ N-Glycan biosynthesis ]	46	0.0406	0.105439
path:hsa00591[ Linoleic acid metabolism ]	30	0.0428	0.109518
path:hsa04722[ Neurotrophin signaling pathway ]	117	0.0436	0.109948
path:hsa00770[ Pantothenate and CoA biosynthesis ]	17	0.0482	0.119811
path:hsa00980[ Metabolism of xenobiotics by cytochrome P450 ]	68	0.051	0.124986
path:hsa04070[ Phosphatidylinositol signaling system ]	76	0.0554	0.133883
path:hsa03015[ mRNA surveillance pathway ]	78	0.0608	0.144921
path:hsa00120[ Primary bile acid biosynthesis ]	17	0.0646	0.151897
path:hsa00380[ Tryptophan metabolism ]	36	0.0658	0.152656
path:hsa02010[ ABC transporters ]	44	0.068	0.155684
path:hsa04066[ HIF-1 signaling pathway ]	102	0.0726	0.161954
path:hsa04370[ VEGF signaling pathway ]	64	0.0726	0.161954
path:hsa00563[ Glycosylphosphatidylinositol(GPI)-anchor biosynthesis ]	25	0.0752	0.16563
path:hsa00562[ Inositol phosphate metabolism ]	57	0.0792	0.17226
path:hsa00532[ Glycosaminoglycan biosynthesis - chondroitin sulfate / dermatan sulfate ]	15	0.0816	0.172742
path:hsa04670[ Leukocyte transendothelial migration ]	106	0.0816	0.172742
path:hsa04270[ Vascular smooth muscle contraction ]	112	0.0824	0.172742
path:hsa04662[ B cell receptor signaling pathway ]	73	0.0858	0.177729
path:hsa04020[ Calcium signaling pathway ]	173	0.0924	0.187758
path:hsa00020[ Citrate cycle (TCA cycle) ]	29	0.0928	0.187758
path:hsa00620[ Pyruvate metabolism ]	39	0.1008	0.2016
path:hsa04660[ T cell receptor signaling pathway ]	106	0.1042	0.206032
path:hsa04620[ Toll-like receptor signaling pathway ]	97	0.107	0.209191
path:hsa00970[ Aminoacyl-tRNA biosynthesis ]	41	0.1088	0.210265
path:hsa00260[ Glycine, serine and threonine metabolism ]	36	0.1122	0.210265
path:hsa03010[ Ribosome ]	126	0.1136	0.210265
path:hsa00760[ Nicotinate and nicotinamide metabolism ]	21	0.1144	0.210265
path:hsa00640[ Propanoate metabolism ]	30	0.1146	0.210265
path:hsa04713[ Circadian entrainment ]	93	0.1148	0.210265
path:hsa04141[ Protein processing in endoplasmic reticulum ]	155	0.1222	0.221488
path:hsa04664[ Fc epsilon RI signaling pathway ]	67	0.1264	0.226738
path:hsa00601[ Glycosphingolipid biosynthesis - lacto and neolacto series ]	25	0.1296	0.230106
path:hsa04623[ Cytosolic DNA-sensing pathway ]	56	0.1338	0.231006
path:hsa04725[ Cholinergic synapse ]	109	0.1364	0.231006
path:hsa04728[ Dopaminergic synapse ]	125	0.1372	0.231006
path:hsa04971[ Gastric acid secretion ]	70	0.1386	0.231006
path:hsa04977[ Vitamin digestion and absorption ]	22	0.139	0.231006
path:hsa00500[ Starch and sucrose metabolism ]	44	0.1394	0.231006
path:hsa00520[ Amino sugar and nucleotide sugar metabolism ]	49	0.1394	0.231006
path:hsa00480[ Glutathione metabolism ]	44	0.1446	0.237362
path:hsa00140[ Steroid hormone biosynthesis ]	46	0.1684	0.273847
path:hsa03420[ Nucleotide excision repair ]	43	0.1734	0.279367
path:hsa03060[ Protein export ]	22	0.1762	0.281273
path:hsa00310[ Lysine degradation ]	46	0.1824	0.288524
path:hsa04975[ Fat digestion and absorption ]	39	0.1854	0.290627
path:hsa04961[ Endocrine and other factor-regulated calcium reabsorption ]	45	0.1936	0.300771
path:hsa04973[ Carbohydrate digestion and absorption ]	39	0.1964	0.302421
path:hsa00100[ Steroid biosynthesis ]	15	0.2102	0.320832
path:hsa04972[ Pancreatic secretion ]	88	0.216	0.32402
path:hsa04622[ RIG-I-like receptor signaling pathway ]	66	0.2176	0.32402
path:hsa04621[ NOD-like receptor signaling pathway ]	53	0.2204	0.32402
path:hsa04724[ Glutamatergic synapse ]	113	0.221	0.32402
path:hsa04912[ GnRH signaling pathway ]	89	0.2216	0.32402
path:hsa03040[ Spliceosome ]	101	0.2252	0.326142
path:hsa04727[ GABAergic synapse ]	87	0.2268	0.326142
path:hsa03050[ Proteasome ]	43	0.2432	0.346859
path:hsa03020[ RNA polymerase ]	29	0.2466	0.348849
path:hsa04260[ Cardiac muscle contraction ]	69	0.2612	0.366523
path:hsa00052[ Galactose metabolism ]	28	0.272	0.378624
path:hsa00190[ Oxidative phosphorylation ]	115	0.29	0.398145
path:hsa04723[ Retrograde endocannabinoid signaling ]	98	0.2906	0.398145
path:hsa00250[ Alanine, aspartate and glutamate metabolism ]	32	0.2974	0.404278
path:hsa00030[ Pentose phosphate pathway ]	26	0.3078	0.415172
path:hsa00630[ Glyoxylate and dicarboxylate metabolism ]	21	0.3204	0.428843
path:hsa00531[ Glycosaminoglycan degradation ]	19	0.3304	0.438852
path:hsa00512[ Mucin type O-Glycan biosynthesis ]	25	0.3552	0.466268
path:hsa00650[ Butanoate metabolism ]	26	0.3564	0.466268
path:hsa04145[ Phagosome ]	140	0.368	0.477851
path:hsa03013[ RNA transport ]	140	0.3844	0.495449
path:hsa04721[ Synaptic vesicle cycle ]	63	0.3926	0.501471
path:hsa04640[ Hematopoietic cell lineage ]	79	0.3954	0.501471
path:hsa03008[ Ribosome biogenesis in eukaryotes ]	65	0.3996	0.501471
path:hsa00592[ alpha-Linolenic acid metabolism ]	22	0.4006	0.501471
path:hsa04064[ NF-kappa B signaling pathway ]	82	0.4204	0.522497
path:hsa04380[ Osteoclast differentiation ]	127	0.4242	0.523481
path:hsa00450[ Selenocompound metabolism ]	16	0.4382	0.536949
path:hsa04514[ Cell adhesion molecules (CAMs) ]	131	0.4452	0.541712
path:hsa03022[ Basal transcription factors ]	40	0.4554	0.550275
path:hsa00900[ Terpenoid backbone biosynthesis ]	20	0.465	0.557753
path:hsa03018[ RNA degradation ]	63	0.468	0.557753
path:hsa04650[ Natural killer cell mediated cytotoxicity ]	128	0.4722	0.558931
path:hsa04730[ Long-term depression ]	56	0.4774	0.561268
path:hsa04142[ Lysosome ]	121	0.4884	0.570346
path:hsa04962[ Vasopressin-regulated water reabsorption ]	44	0.506	0.58696
path:hsa04720[ Long-term potentiation ]	68	0.519	0.598053
path:hsa00040[ Pentose and glucuronate interconversions ]	25	0.5304	0.607168
path:hsa00053[ Ascorbate and aldarate metabolism ]	19	0.5424	0.616847
path:hsa04726[ Serotonergic synapse ]	110	0.5718	0.64606
path:hsa04976[ Bile secretion ]	68	0.5822	0.653566
path:hsa04146[ Peroxisome ]	72	0.593	0.661423
path:hsa04210[ Apoptosis ]	84	0.6078	0.6728
path:hsa04974[ Protein digestion and absorption ]	78	0.6122	0.6728
path:hsa04672[ Intestinal immune network for IgA production ]	42	0.6148	0.6728
path:hsa04970[ Salivary secretion ]	84	0.647	0.703612
path:hsa04710[ Circadian rhythm ]	27	0.6526	0.705294
path:hsa00860[ Porphyrin and chlorophyll metabolism ]	35	0.673	0.722852
path:hsa04966[ Collecting duct acid secretion ]	27	0.6828	0.728879
path:hsa00062[ Fatty acid elongation ]	21	0.691	0.733134
path:hsa00534[ Glycosaminoglycan biosynthesis - heparan sulfate / heparin ]	24	0.6958	0.733753
path:hsa04612[ Antigen processing and presentation ]	69	0.7026	0.73646
path:hsa04130[ SNARE interactions in vesicular transport ]	32	0.749	0.780395
path:hsa04911[ Insulin secretion ]	83	0.8084	0.837271
path:hsa04140[ Regulation of autophagy ]	32	0.8356	0.858196
path:hsa00514[ Other types of O-glycan biosynthesis ]	23	0.8418	0.858196
path:hsa00511[ Other glycan degradation ]	17	0.8434	0.858196
path:hsa04080[ Neuroactive ligand-receptor interaction ]	251	0.9032	0.913702
path:hsa01040[ Biosynthesis of unsaturated fatty acids ]	19	0.911	0.916266
path:hsa04742[ Taste transduction ]	44	0.9238	0.9238
path:hsa04744[ Phototransduction ]	27	0.943	0.943

## Sheet: TCGA microarray Triple-negative
PWEA results for TCGA microarray triple-negative breast cancer
Pathway	size	p-value	FDR
path:hsa00230[ Purine metabolism ]	154	0	0	undetectable
path:hsa00240[ Pyrimidine metabolism ]	90	0	0	undetectable
path:hsa00310[ Lysine degradation ]	46	0	0	undetectable
path:hsa00340[ Histidine metabolism ]	27	0	0	undetectable
path:hsa00350[ Tyrosine metabolism ]	39	0	0	undetectable
path:hsa03013[ RNA transport ]	140	0	0	undetectable
path:hsa04110[ Cell cycle ]	114	0	0	undetectable
path:hsa04114[ Oocyte meiosis ]	107	0	0	undetectable
path:hsa04914[ Progesterone-mediated oocyte maturation ]	84	0	0	undetectable
path:hsa00270[ Cysteine and methionine metabolism ]	33	0.0002	0.002486
path:hsa00330[ Arginine and proline metabolism ]	54	0.0002	0.002486
path:hsa00360[ Phenylalanine metabolism ]	18	0.0002	0.002486
path:hsa00670[ One carbon pool by folate ]	18	0.0002	0.002486
path:hsa04920[ Adipocytokine signaling pathway ]	69	0.0002	0.002486
path:hsa04510[ Focal adhesion ]	197	0.0004	0.00464
path:hsa00250[ Alanine, aspartate and glutamate metabolism ]	32	0.0008	0.007326
path:hsa02010[ ABC transporters ]	44	0.0008	0.007326
path:hsa03460[ Fanconi anemia pathway ]	45	0.0008	0.007326
path:hsa04150[ mTOR signaling pathway ]	54	0.0008	0.007326
path:hsa00982[ Drug metabolism - cytochrome P450 ]	62	0.0012	0.009491
path:hsa03008[ Ribosome biogenesis in eukaryotes ]	65	0.0012	0.009491
path:hsa04360[ Axon guidance ]	128	0.0012	0.009491
path:hsa04810[ Regulation of actin cytoskeleton ]	202	0.0014	0.010591
path:hsa00830[ Retinol metabolism ]	55	0.0016	0.011136
path:hsa04115[ p53 signaling pathway ]	64	0.0016	0.011136
path:hsa00983[ Drug metabolism - other enzymes ]	42	0.0018	0.012046
path:hsa00380[ Tryptophan metabolism ]	36	0.002	0.012889
path:hsa00010[ Glycolysis / Gluconeogenesis ]	63	0.0026	0.016157
path:hsa03018[ RNA degradation ]	63	0.0028	0.01624
path:hsa03030[ DNA replication ]	35	0.0028	0.01624
path:hsa04062[ Chemokine signaling pathway ]	176	0.003	0.016313
path:hsa04540[ Gap junction ]	81	0.003	0.016313
path:hsa03440[ Homologous recombination ]	25	0.0034	0.017927
path:hsa00260[ Glycine, serine and threonine metabolism ]	36	0.0042	0.021494
path:hsa03410[ Base excision repair ]	33	0.0052	0.025851
path:hsa00071[ Fatty acid metabolism ]	40	0.0058	0.028033
path:hsa00280[ Valine, leucine and isoleucine degradation ]	43	0.007	0.032919
path:hsa04713[ Circadian entrainment ]	93	0.0082	0.037547
path:hsa04910[ Insulin signaling pathway ]	132	0.0094	0.041938
path:hsa04960[ Aldosterone-regulated sodium reabsorption ]	36	0.0098	0.04263
path:hsa00601[ Glycosphingolipid biosynthesis - lacto and neolacto series ]	25	0.012	0.050927
path:hsa04010[ MAPK signaling pathway ]	248	0.013	0.053782
path:hsa00600[ Sphingolipid metabolism ]	35	0.0134	0.053782
path:hsa00020[ Citrate cycle (TCA cycle) ]	29	0.0136	0.053782
path:hsa04350[ TGF-beta signaling pathway ]	78	0.014	0.054133
path:hsa00100[ Steroid biosynthesis ]	15	0.0156	0.057753
path:hsa00620[ Pyruvate metabolism ]	39	0.0156	0.057753
path:hsa03320[ PPAR signaling pathway ]	69	0.016	0.058
path:hsa00051[ Fructose and mannose metabolism ]	35	0.017	0.05916
path:hsa04146[ Peroxisome ]	72	0.017	0.05916
path:hsa03015[ mRNA surveillance pathway ]	78	0.0186	0.063459
path:hsa00040[ Pentose and glucuronate interconversions ]	25	0.0206	0.068931
path:hsa04012[ ErbB signaling pathway ]	85	0.0216	0.070913
path:hsa00561[ Glycerolipid metabolism ]	52	0.0226	0.071882
path:hsa00980[ Metabolism of xenobiotics by cytochrome P450 ]	68	0.023	0.071882
path:hsa00410[ beta-Alanine metabolism ]	28	0.0232	0.071882
path:hsa03020[ RNA polymerase ]	29	0.024	0.071882
path:hsa04666[ Fc gamma R-mediated phagocytosis ]	86	0.0244	0.071882
path:hsa04630[ Jak-STAT signaling pathway ]	143	0.0248	0.071882
path:hsa03430[ Mismatch repair ]	23	0.025	0.071882
path:hsa04151[ PI3K-Akt signaling pathway ]	322	0.0252	0.071882
path:hsa00640[ Propanoate metabolism ]	30	0.0278	0.078019
path:hsa04060[ Cytokine-cytokine receptor interaction ]	240	0.032	0.088381
path:hsa00532[ Glycosaminoglycan biosynthesis - chondroitin sulfate / dermatan sulfate ]	15	0.0334	0.090806
path:hsa04610[ Complement and coagulation cascades ]	66	0.034	0.091015
path:hsa04725[ Cholinergic synapse ]	109	0.0414	0.109145
path:hsa04727[ GABAergic synapse ]	87	0.043	0.111672
path:hsa00650[ Butanoate metabolism ]	26	0.0446	0.114124
path:hsa04722[ Neurotrophin signaling pathway ]	117	0.0462	0.116504
path:hsa03040[ Spliceosome ]	101	0.0482	0.119594
path:hsa04614[ Renin-angiotensin system ]	17	0.0488	0.119594
path:hsa04320[ Dorso-ventral axis formation ]	24	0.052	0.125667
path:hsa04964[ Proximal tubule bicarbonate reclamation ]	23	0.0568	0.135386
path:hsa04512[ ECM-receptor interaction ]	85	0.063	0.148135
path:hsa00480[ Glutathione metabolism ]	44	0.0642	0.148944
path:hsa04530[ Tight junction ]	124	0.0738	0.168963
path:hsa04120[ Ubiquitin mediated proteolysis ]	126	0.0748	0.169029
path:hsa04623[ Cytosolic DNA-sensing pathway ]	56	0.0786	0.174849
path:hsa00510[ N-Glycan biosynthesis ]	46	0.0806	0.174849
path:hsa00970[ Aminoacyl-tRNA biosynthesis ]	41	0.0808	0.174849
path:hsa04141[ Protein processing in endoplasmic reticulum ]	155	0.082	0.174849
path:hsa04668[ TNF signaling pathway ]	105	0.0824	0.174849
path:hsa04915[ Estrogen signaling pathway ]	97	0.0972	0.203769
path:hsa03050[ Proteasome ]	43	0.1034	0.214186
path:hsa04620[ Toll-like receptor signaling pathway ]	97	0.1136	0.232546
path:hsa03420[ Nucleotide excision repair ]	43	0.1166	0.235912
path:hsa04726[ Serotonergic synapse ]	110	0.1216	0.2432
path:hsa00565[ Ether lipid metabolism ]	35	0.132	0.260613
path:hsa00564[ Glycerophospholipid metabolism ]	76	0.1336	0.260613
path:hsa04064[ NF-kappa B signaling pathway ]	82	0.1348	0.260613
path:hsa00630[ Glyoxylate and dicarboxylate metabolism ]	21	0.1394	0.264404
path:hsa04710[ Circadian rhythm ]	27	0.1398	0.264404
path:hsa00140[ Steroid hormone biosynthesis ]	46	0.1442	0.269794
path:hsa04066[ HIF-1 signaling pathway ]	102	0.1474	0.270707
path:hsa04728[ Dopaminergic synapse ]	125	0.1478	0.270707
path:hsa00531[ Glycosaminoglycan degradation ]	19	0.1544	0.277682
path:hsa00053[ Ascorbate and aldarate metabolism ]	19	0.1548	0.277682
path:hsa03010[ Ribosome ]	126	0.163	0.289297
path:hsa04723[ Retrograde endocannabinoid signaling ]	98	0.1646	0.289297
path:hsa00450[ Selenocompound metabolism ]	16	0.1762	0.306588
path:hsa04270[ Vascular smooth muscle contraction ]	112	0.1856	0.319747
path:hsa04724[ Glutamatergic synapse ]	113	0.1894	0.323094
path:hsa00514[ Other types of O-glycan biosynthesis ]	23	0.1994	0.33685
path:hsa04976[ Bile secretion ]	68	0.2056	0.34336
path:hsa04670[ Leukocyte transendothelial migration ]	106	0.2072	0.34336
path:hsa04330[ Notch signaling pathway ]	45	0.2126	0.348985
path:hsa04020[ Calcium signaling pathway ]	173	0.2166	0.352228
path:hsa00030[ Pentose phosphate pathway ]	26	0.2254	0.363144
path:hsa04070[ Phosphatidylinositol signaling system ]	76	0.2286	0.364921
path:hsa04977[ Vitamin digestion and absorption ]	22	0.2514	0.395341
path:hsa04662[ B cell receptor signaling pathway ]	73	0.2522	0.395341
path:hsa04913[ Ovarian steroidogenesis ]	50	0.2562	0.398025
path:hsa04520[ Adherens junction ]	73	0.2664	0.408219
path:hsa04962[ Vasopressin-regulated water reabsorption ]	44	0.2678	0.408219
path:hsa00860[ Porphyrin and chlorophyll metabolism ]	35	0.2698	0.408219
path:hsa04978[ Mineral absorption ]	49	0.2722	0.4083
path:hsa04660[ T cell receptor signaling pathway ]	106	0.2802	0.41499
path:hsa00534[ Glycosaminoglycan biosynthesis - heparan sulfate / heparin ]	24	0.2832	0.41499
path:hsa04970[ Salivary secretion ]	84	0.2846	0.41499
path:hsa04917[ Prolactin signaling pathway ]	72	0.2862	0.41499
path:hsa04130[ SNARE interactions in vesicular transport ]	32	0.2974	0.427666
path:hsa04514[ Cell adhesion molecules (CAMs) ]	131	0.3146	0.448692
path:hsa01040[ Biosynthesis of unsaturated fatty acids ]	19	0.325	0.454333
path:hsa04390[ Hippo signaling pathway ]	148	0.3258	0.454333
path:hsa00511[ Other glycan degradation ]	17	0.327	0.454333
path:hsa04974[ Protein digestion and absorption ]	78	0.329	0.454333
path:hsa00760[ Nicotinate and nicotinamide metabolism ]	21	0.3372	0.459197
path:hsa04672[ Intestinal immune network for IgA production ]	42	0.3378	0.459197
path:hsa00900[ Terpenoid backbone biosynthesis ]	20	0.3514	0.473548
path:hsa04971[ Gastric acid secretion ]	70	0.3538	0.473548
path:hsa04730[ Long-term depression ]	56	0.3616	0.477973
path:hsa00520[ Amino sugar and nucleotide sugar metabolism ]	49	0.3626	0.477973
path:hsa00500[ Starch and sucrose metabolism ]	44	0.3778	0.492654
path:hsa04370[ VEGF signaling pathway ]	64	0.3794	0.492654
path:hsa04720[ Long-term potentiation ]	68	0.3982	0.512021
path:hsa04380[ Osteoclast differentiation ]	127	0.4002	0.512021
path:hsa03060[ Protein export ]	22	0.423	0.532937
path:hsa00062[ Fatty acid elongation ]	21	0.426	0.532937
path:hsa04612[ Antigen processing and presentation ]	69	0.4264	0.532937
path:hsa00120[ Primary bile acid biosynthesis ]	17	0.4288	0.532937
path:hsa03022[ Basal transcription factors ]	40	0.4376	0.537439
path:hsa00052[ Galactose metabolism ]	28	0.4386	0.537439
path:hsa04621[ NOD-like receptor signaling pathway ]	53	0.4486	0.545849
path:hsa04622[ RIG-I-like receptor signaling pathway ]	66	0.4584	0.5539
path:hsa04972[ Pancreatic secretion ]	88	0.4646	0.55752
path:hsa04144[ Endocytosis ]	177	0.478	0.569671
path:hsa04142[ Lysosome ]	121	0.4862	0.575502
path:hsa04145[ Phagosome ]	140	0.4914	0.577727
path:hsa04975[ Fat digestion and absorption ]	39	0.4974	0.580856
path:hsa00563[ Glycosylphosphatidylinositol(GPI)-anchor biosynthesis ]	25	0.5126	0.594616
path:hsa04664[ Fc epsilon RI signaling pathway ]	67	0.5218	0.599842
path:hsa04210[ Apoptosis ]	84	0.524	0.599842
path:hsa04310[ Wnt signaling pathway ]	139	0.5506	0.625496
path:hsa00562[ Inositol phosphate metabolism ]	57	0.5536	0.625496
path:hsa04961[ Endocrine and other factor-regulated calcium reabsorption ]	45	0.568	0.637626
path:hsa04340[ Hedgehog signaling pathway ]	51	0.5908	0.658969
path:hsa04912[ GnRH signaling pathway ]	89	0.6124	0.678711
path:hsa00590[ Arachidonic acid metabolism ]	58	0.6322	0.69403
path:hsa00591[ Linoleic acid metabolism ]	30	0.6342	0.69403
path:hsa04650[ Natural killer cell mediated cytotoxicity ]	128	0.682	0.741675
path:hsa04080[ Neuroactive ligand-receptor interaction ]	251	0.697	0.748307
path:hsa04911[ Insulin secretion ]	83	0.6986	0.748307
path:hsa04260[ Cardiac muscle contraction ]	69	0.701	0.748307
path:hsa04916[ Melanogenesis ]	98	0.712	0.755415
path:hsa04973[ Carbohydrate digestion and absorption ]	39	0.7228	0.761827
path:hsa04742[ Taste transduction ]	44	0.7268	0.761827
path:hsa04140[ Regulation of autophagy ]	32	0.7854	0.818321
path:hsa04640[ Hematopoietic cell lineage ]	79	0.7946	0.822979
path:hsa00592[ alpha-Linolenic acid metabolism ]	22	0.8562	0.881531
path:hsa00512[ Mucin type O-Glycan biosynthesis ]	25	0.9226	0.944308
path:hsa00770[ Pantothenate and CoA biosynthesis ]	17	0.9328	0.949165
path:hsa04966[ Collecting duct acid secretion ]	27	0.9462	0.952675
path:hsa04744[ Phototransduction ]	27	0.9472	0.952675
path:hsa04721[ Synaptic vesicle cycle ]	63	0.9576	0.9576
path:hsa00190[ Oxidative phosphorylation ]	115	0.9668	0.9668

## Sheet: TCGA microarray HER2+
PWEA results for TCGA microarray HER2+ breast cancer
Pathway	size	p-value	FDR
path:hsa00230[ Purine metabolism ]	154	0	0	undetectable
path:hsa00240[ Pyrimidine metabolism ]	90	0	0	undetectable
path:hsa00350[ Tyrosine metabolism ]	39	0	0	undetectable
path:hsa03320[ PPAR signaling pathway ]	69	0	0	undetectable
path:hsa04012[ ErbB signaling pathway ]	85	0	0	undetectable
path:hsa04110[ Cell cycle ]	114	0	0	undetectable
path:hsa04114[ Oocyte meiosis ]	107	0	0	undetectable
path:hsa04510[ Focal adhesion ]	197	0	0	undetectable
path:hsa00360[ Phenylalanine metabolism ]	18	0.0002	0.002486
path:hsa00670[ One carbon pool by folate ]	18	0.0002	0.002486
path:hsa04010[ MAPK signaling pathway ]	248	0.0002	0.002486
path:hsa04360[ Axon guidance ]	128	0.0002	0.002486
path:hsa04810[ Regulation of actin cytoskeleton ]	202	0.0002	0.002486
path:hsa04914[ Progesterone-mediated oocyte maturation ]	84	0.0002	0.002486
path:hsa00330[ Arginine and proline metabolism ]	54	0.0004	0.003867
path:hsa00565[ Ether lipid metabolism ]	35	0.0004	0.003867
path:hsa04151[ PI3K-Akt signaling pathway ]	322	0.0004	0.003867
path:hsa04722[ Neurotrophin signaling pathway ]	117	0.0004	0.003867
path:hsa00270[ Cysteine and methionine metabolism ]	33	0.0006	0.00522
path:hsa00830[ Retinol metabolism ]	55	0.0006	0.00522
path:hsa00380[ Tryptophan metabolism ]	36	0.001	0.008286
path:hsa00071[ Fatty acid metabolism ]	40	0.0014	0.01015
path:hsa04150[ mTOR signaling pathway ]	54	0.0014	0.01015
path:hsa04920[ Adipocytokine signaling pathway ]	69	0.0014	0.01015
path:hsa00520[ Amino sugar and nucleotide sugar metabolism ]	49	0.0018	0.012528
path:hsa04630[ Jak-STAT signaling pathway ]	143	0.0022	0.014723
path:hsa03460[ Fanconi anemia pathway ]	45	0.0024	0.015467
path:hsa04610[ Complement and coagulation cascades ]	66	0.0038	0.023614
path:hsa04320[ Dorso-ventral axis formation ]	24	0.005	0.03
path:hsa04666[ Fc gamma R-mediated phagocytosis ]	86	0.006	0.0348
path:hsa04512[ ECM-receptor interaction ]	85	0.0062	0.0348
path:hsa00563[ Glycosylphosphatidylinositol(GPI)-anchor biosynthesis ]	25	0.0076	0.041325
path:hsa03410[ Base excision repair ]	33	0.0084	0.044291
path:hsa04062[ Chemokine signaling pathway ]	176	0.0114	0.058341
path:hsa04910[ Insulin signaling pathway ]	132	0.0118	0.058663
path:hsa00010[ Glycolysis / Gluconeogenesis ]	63	0.0122	0.058967
path:hsa00564[ Glycerophospholipid metabolism ]	76	0.0132	0.062076
path:hsa04614[ Renin-angiotensin system ]	17	0.015	0.067815
path:hsa04960[ Aldosterone-regulated sodium reabsorption ]	36	0.0152	0.067815
path:hsa00561[ Glycerolipid metabolism ]	52	0.016	0.0696
path:hsa04728[ Dopaminergic synapse ]	125	0.0166	0.070449
path:hsa04066[ HIF-1 signaling pathway ]	102	0.0172	0.071182
path:hsa00340[ Histidine metabolism ]	27	0.0178	0.071182
path:hsa04917[ Prolactin signaling pathway ]	72	0.018	0.071182
path:hsa00280[ Valine, leucine and isoleucine degradation ]	43	0.0204	0.07888
path:hsa00600[ Sphingolipid metabolism ]	35	0.0236	0.089064
path:hsa00051[ Fructose and mannose metabolism ]	35	0.026	0.089064
path:hsa04530[ Tight junction ]	124	0.0268	0.089064
path:hsa04060[ Cytokine-cytokine receptor interaction ]	240	0.0274	0.089064
path:hsa04115[ p53 signaling pathway ]	64	0.0276	0.089064
path:hsa04668[ TNF signaling pathway ]	105	0.0276	0.089064
path:hsa04390[ Hippo signaling pathway ]	148	0.0284	0.089064
path:hsa04915[ Estrogen signaling pathway ]	97	0.0284	0.089064
path:hsa04070[ Phosphatidylinositol signaling system ]	76	0.029	0.089064
path:hsa04350[ TGF-beta signaling pathway ]	78	0.029	0.089064
path:hsa04540[ Gap junction ]	81	0.0292	0.089064
path:hsa03030[ DNA replication ]	35	0.0296	0.089064
path:hsa04916[ Melanogenesis ]	98	0.0298	0.089064
path:hsa04725[ Cholinergic synapse ]	109	0.0302	0.089064
path:hsa04713[ Circadian entrainment ]	93	0.0312	0.09048
path:hsa04310[ Wnt signaling pathway ]	139	0.0336	0.094858
path:hsa00630[ Glyoxylate and dicarboxylate metabolism ]	21	0.0338	0.094858
path:hsa00260[ Glycine, serine and threonine metabolism ]	36	0.0364	0.097339
path:hsa04520[ Adherens junction ]	73	0.0372	0.097339
path:hsa00410[ beta-Alanine metabolism ]	28	0.0374	0.097339
path:hsa03015[ mRNA surveillance pathway ]	78	0.0376	0.097339
path:hsa00531[ Glycosaminoglycan degradation ]	19	0.0378	0.097339
path:hsa03440[ Homologous recombination ]	25	0.0382	0.097339
path:hsa00982[ Drug metabolism - cytochrome P450 ]	62	0.0386	0.097339
path:hsa00100[ Steroid biosynthesis ]	15	0.0408	0.101417
path:hsa02010[ ABC transporters ]	44	0.0414	0.101459
path:hsa04623[ Cytosolic DNA-sensing pathway ]	56	0.0428	0.103433
path:hsa04141[ Protein processing in endoplasmic reticulum ]	155	0.0464	0.110597
path:hsa04120[ Ubiquitin mediated proteolysis ]	126	0.0524	0.122496
path:hsa04662[ B cell receptor signaling pathway ]	73	0.0528	0.122496
path:hsa04370[ VEGF signaling pathway ]	64	0.0542	0.124089
path:hsa03430[ Mismatch repair ]	23	0.0688	0.15547
path:hsa03420[ Nucleotide excision repair ]	43	0.0726	0.161954
path:hsa00510[ N-Glycan biosynthesis ]	46	0.079	0.174
path:hsa00250[ Alanine, aspartate and glutamate metabolism ]	32	0.0824	0.17922
path:hsa00640[ Propanoate metabolism ]	30	0.0854	0.183452
path:hsa04964[ Proximal tubule bicarbonate reclamation ]	23	0.0888	0.188429
path:hsa04723[ Retrograde endocannabinoid signaling ]	98	0.0914	0.19161
path:hsa00310[ Lysine degradation ]	46	0.0974	0.201757
path:hsa00590[ Arachidonic acid metabolism ]	58	0.1008	0.204753
path:hsa04724[ Glutamatergic synapse ]	113	0.1012	0.204753
path:hsa00601[ Glycosphingolipid biosynthesis - lacto and neolacto series ]	25	0.106	0.212
path:hsa04620[ Toll-like receptor signaling pathway ]	97	0.1102	0.215373
path:hsa04270[ Vascular smooth muscle contraction ]	112	0.1108	0.215373
path:hsa04622[ RIG-I-like receptor signaling pathway ]	66	0.1114	0.215373
path:hsa00532[ Glycosaminoglycan biosynthesis - chondroitin sulfate / dermatan sulfate ]	15	0.1146	0.219125
path:hsa04660[ T cell receptor signaling pathway ]	106	0.122	0.230739
path:hsa00900[ Terpenoid backbone biosynthesis ]	20	0.1272	0.237987
path:hsa04621[ NOD-like receptor signaling pathway ]	53	0.1316	0.242501
path:hsa04664[ Fc epsilon RI signaling pathway ]	67	0.1324	0.242501
path:hsa03050[ Proteasome ]	43	0.1434	0.259912
path:hsa04020[ Calcium signaling pathway ]	173	0.1482	0.265843
path:hsa00511[ Other glycan degradation ]	17	0.154	0.27318
path:hsa04144[ Endocytosis ]	177	0.1562	0.27318
path:hsa04978[ Mineral absorption ]	49	0.157	0.27318
path:hsa04340[ Hedgehog signaling pathway ]	51	0.1606	0.274647
path:hsa00020[ Citrate cycle (TCA cycle) ]	29	0.161	0.274647
path:hsa03010[ Ribosome ]	126	0.164	0.276058
path:hsa00052[ Galactose metabolism ]	28	0.165	0.276058
path:hsa04330[ Notch signaling pathway ]	45	0.187	0.309886
path:hsa04514[ Cell adhesion molecules (CAMs) ]	131	0.2044	0.334665
path:hsa04380[ Osteoclast differentiation ]	127	0.2058	0.334665
path:hsa03008[ Ribosome biogenesis in eukaryotes ]	65	0.2206	0.355411
path:hsa04142[ Lysosome ]	121	0.2302	0.367475
path:hsa04912[ GnRH signaling pathway ]	89	0.2342	0.370462
path:hsa03020[ RNA polymerase ]	29	0.2382	0.373395
path:hsa04726[ Serotonergic synapse ]	110	0.2452	0.380936
path:hsa00592[ alpha-Linolenic acid metabolism ]	22	0.249	0.383416
path:hsa04145[ Phagosome ]	140	0.2542	0.387339
path:hsa03060[ Protein export ]	22	0.256	0.387339
path:hsa00970[ Aminoacyl-tRNA biosynthesis ]	41	0.261	0.3915
path:hsa04974[ Protein digestion and absorption ]	78	0.2636	0.392021
path:hsa04913[ Ovarian steroidogenesis ]	50	0.2694	0.397251
path:hsa04975[ Fat digestion and absorption ]	39	0.2816	0.40977
path:hsa00620[ Pyruvate metabolism ]	39	0.2826	0.40977
path:hsa00760[ Nicotinate and nicotinamide metabolism ]	21	0.2946	0.421308
path:hsa04973[ Carbohydrate digestion and absorption ]	39	0.2954	0.421308
path:hsa00650[ Butanoate metabolism ]	26	0.3104	0.439102
path:hsa04146[ Peroxisome ]	72	0.3214	0.449338
path:hsa00562[ Inositol phosphate metabolism ]	57	0.3228	0.449338
path:hsa04962[ Vasopressin-regulated water reabsorption ]	44	0.326	0.45019
path:hsa04064[ NF-kappa B signaling pathway ]	82	0.3314	0.454044
path:hsa03040[ Spliceosome ]	101	0.3534	0.471618
path:hsa00030[ Pentose phosphate pathway ]	26	0.3536	0.471618
path:hsa04971[ Gastric acid secretion ]	70	0.3576	0.471618
path:hsa03013[ RNA transport ]	140	0.3584	0.471618
path:hsa03018[ RNA degradation ]	63	0.362	0.471618
path:hsa04730[ Long-term depression ]	56	0.362	0.471618
path:hsa04727[ GABAergic synapse ]	87	0.3632	0.471618
path:hsa00480[ Glutathione metabolism ]	44	0.3708	0.47792
path:hsa04670[ Leukocyte transendothelial migration ]	106	0.379	0.484897
path:hsa04970[ Salivary secretion ]	84	0.4074	0.517428
path:hsa04140[ Regulation of autophagy ]	32	0.4108	0.517965
path:hsa00983[ Drug metabolism - other enzymes ]	42	0.422	0.528259
path:hsa04210[ Apoptosis ]	84	0.439	0.545614
path:hsa00450[ Selenocompound metabolism ]	16	0.449	0.554085
path:hsa00514[ Other types of O-glycan biosynthesis ]	23	0.4688	0.574445
path:hsa04720[ Long-term potentiation ]	68	0.5092	0.619586
path:hsa04710[ Circadian rhythm ]	27	0.5214	0.630025
path:hsa00500[ Starch and sucrose metabolism ]	44	0.5474	0.652381
path:hsa04977[ Vitamin digestion and absorption ]	22	0.5474	0.652381
path:hsa00980[ Metabolism of xenobiotics by cytochrome P450 ]	68	0.5532	0.654808
path:hsa00770[ Pantothenate and CoA biosynthesis ]	17	0.5618	0.660495
path:hsa00120[ Primary bile acid biosynthesis ]	17	0.5658	0.660733
path:hsa04972[ Pancreatic secretion ]	88	0.5948	0.689176
path:hsa04260[ Cardiac muscle contraction ]	69	0.6004	0.689176
path:hsa04130[ SNARE interactions in vesicular transport ]	32	0.6022	0.689176
path:hsa00062[ Fatty acid elongation ]	21	0.606	0.689176
path:hsa00512[ Mucin type O-Glycan biosynthesis ]	25	0.613	0.69261
path:hsa04961[ Endocrine and other factor-regulated calcium reabsorption ]	45	0.6202	0.696225
path:hsa04672[ Intestinal immune network for IgA production ]	42	0.6318	0.7047
path:hsa04650[ Natural killer cell mediated cytotoxicity ]	128	0.641	0.710408
path:hsa04640[ Hematopoietic cell lineage ]	79	0.6646	0.727955
path:hsa00040[ Pentose and glucuronate interconversions ]	25	0.6652	0.727955
path:hsa04612[ Antigen processing and presentation ]	69	0.683	0.742763
path:hsa00534[ Glycosaminoglycan biosynthesis - heparan sulfate / heparin ]	24	0.6912	0.747011
path:hsa00140[ Steroid hormone biosynthesis ]	46	0.7048	0.753505
path:hsa03022[ Basal transcription factors ]	40	0.7076	0.753505
path:hsa04721[ Synaptic vesicle cycle ]	63	0.7102	0.753505
path:hsa04742[ Taste transduction ]	44	0.7236	0.763069
path:hsa04080[ Neuroactive ligand-receptor interaction ]	251	0.7344	0.769793
path:hsa00053[ Ascorbate and aldarate metabolism ]	19	0.754	0.785605
path:hsa01040[ Biosynthesis of unsaturated fatty acids ]	19	0.7616	0.7888
path:hsa04976[ Bile secretion ]	68	0.8268	0.851262
path:hsa04911[ Insulin secretion ]	83	0.8502	0.870205
path:hsa00591[ Linoleic acid metabolism ]	30	0.8804	0.895846
path:hsa00190[ Oxidative phosphorylation ]	115	0.8934	0.903788
path:hsa00860[ Porphyrin and chlorophyll metabolism ]	35	0.9294	0.934772
path:hsa04966[ Collecting duct acid secretion ]	27	0.9394	0.9394
path:hsa04744[ Phototransduction ]	27	0.983	0.983

## Sheet: EGA Luminal A (discocery set)
PWEA results for EGA luminal A breast cancer in the discovery set
Pathway	size	p-value	FDR
path:hsa00051[ Fructose and mannose metabolism ]	34	0	0	undetectable
path:hsa00230[ Purine metabolism ]	152	0	0	undetectable
path:hsa00240[ Pyrimidine metabolism ]	90	0	0	undetectable
path:hsa00600[ Sphingolipid metabolism ]	46	0	0	undetectable
path:hsa04114[ Oocyte meiosis ]	108	0	0	undetectable
path:hsa04144[ Endocytosis ]	186	0	0	undetectable
path:hsa04910[ Insulin signaling pathway ]	135	0	0	undetectable
path:hsa04110[ Cell cycle ]	118	0.0002	0.00435
path:hsa04310[ Wnt signaling pathway ]	138	0.0004	0.00696
path:hsa04360[ Axon guidance ]	128	0.0004	0.00696
path:hsa00010[ Glycolysis / Gluconeogenesis ]	61	0.0006	0.00696
path:hsa00510[ N-Glycan biosynthesis ]	45	0.0006	0.00696
path:hsa00520[ Amino sugar and nucleotide sugar metabolism ]	43	0.0006	0.00696
path:hsa04010[ MAPK signaling pathway ]	241	0.0006	0.00696
path:hsa04510[ Focal adhesion ]	196	0.0006	0.00696
path:hsa00565[ Ether lipid metabolism ]	36	0.0008	0.0087
path:hsa04151[ PI3K-Akt signaling pathway ]	325	0.001	0.009667
path:hsa04917[ Prolactin signaling pathway ]	69	0.001	0.009667
path:hsa04610[ Complement and coagulation cascades ]	60	0.0014	0.012821
path:hsa04914[ Progesterone-mediated oocyte maturation ]	82	0.002	0.0174
path:hsa04141[ Protein processing in endoplasmic reticulum ]	153	0.0022	0.018229
path:hsa00030[ Pentose phosphate pathway ]	25	0.0024	0.01885
path:hsa00330[ Arginine and proline metabolism ]	52	0.0026	0.01885
path:hsa04630[ Jak-STAT signaling pathway ]	147	0.0026	0.01885
path:hsa04920[ Adipocytokine signaling pathway ]	65	0.0028	0.019488
path:hsa04727[ GABAergic synapse ]	87	0.0032	0.021415
path:hsa00563[ Glycosylphosphatidylinositol(GPI)-anchor biosynthesis ]	23	0.0038	0.024489
path:hsa04520[ Adherens junction ]	73	0.0044	0.0264
path:hsa04962[ Vasopressin-regulated water reabsorption ]	40	0.0044	0.0264
path:hsa04530[ Tight junction ]	124	0.005	0.028275
path:hsa00511[ Other glycan degradation ]	17	0.0052	0.028275
path:hsa00830[ Retinol metabolism ]	50	0.0052	0.028275
path:hsa00532[ Glycosaminoglycan biosynthesis - chondroitin sulfate / dermatan sulfate ]	16	0.0056	0.028659
path:hsa00561[ Glycerolipid metabolism ]	51	0.0056	0.028659
path:hsa03030[ DNA replication ]	35	0.0062	0.029967
path:hsa04330[ Notch signaling pathway ]	45	0.0062	0.029967
path:hsa04810[ Regulation of actin cytoskeleton ]	199	0.0072	0.033859
path:hsa03460[ Fanconi anemia pathway ]	46	0.008	0.036632
path:hsa00350[ Tyrosine metabolism ]	33	0.009	0.04002
path:hsa04012[ ErbB signaling pathway ]	83	0.0092	0.04002
path:hsa00564[ Glycerophospholipid metabolism ]	86	0.0096	0.040741
path:hsa00270[ Cysteine and methionine metabolism ]	31	0.01	0.041429
path:hsa03015[ mRNA surveillance pathway ]	82	0.012	0.048558
path:hsa03040[ Spliceosome ]	121	0.0126	0.049827
path:hsa00360[ Phenylalanine metabolism ]	16	0.0144	0.05568
path:hsa00983[ Drug metabolism - other enzymes ]	39	0.015	0.056739
path:hsa04390[ Hippo signaling pathway ]	149	0.0166	0.061455
path:hsa00071[ Fatty acid metabolism ]	39	0.018	0.063918
path:hsa04540[ Gap junction ]	85	0.018	0.063918
path:hsa04120[ Ubiquitin mediated proteolysis ]	130	0.0194	0.067512
path:hsa04670[ Leukocyte transendothelial migration ]	106	0.021	0.071647
path:hsa04512[ ECM-receptor interaction ]	81	0.022	0.073615
path:hsa04350[ TGF-beta signaling pathway ]	76	0.023	0.075509
path:hsa00280[ Valine, leucine and isoleucine degradation ]	38	0.0238	0.076689
path:hsa00250[ Alanine, aspartate and glutamate metabolism ]	29	0.026	0.080786
path:hsa00670[ One carbon pool by folate ]	18	0.026	0.080786
path:hsa00970[ Aminoacyl-tRNA biosynthesis ]	38	0.031	0.094373
path:hsa03050[ Proteasome ]	43	0.0316	0.094373
path:hsa04066[ HIF-1 signaling pathway ]	98	0.032	0.094373
path:hsa04915[ Estrogen signaling pathway ]	97	0.0328	0.094702
path:hsa03430[ Mismatch repair ]	22	0.0332	0.094702
path:hsa04668[ TNF signaling pathway ]	100	0.0358	0.100471
path:hsa04145[ Phagosome ]	132	0.038	0.104952
path:hsa04612[ Antigen processing and presentation ]	64	0.0422	0.114731
path:hsa00620[ Pyruvate metabolism ]	39	0.0444	0.118855
path:hsa04320[ Dorso-ventral axis formation ]	22	0.0494	0.130236
path:hsa04370[ VEGF signaling pathway ]	58	0.0512	0.132967
path:hsa00052[ Galactose metabolism ]	27	0.0546	0.137687
path:hsa00982[ Drug metabolism - cytochrome P450 ]	53	0.0546	0.137687
path:hsa04115[ p53 signaling pathway ]	63	0.0574	0.14268
path:hsa00480[ Glutathione metabolism ]	48	0.0608	0.147417
path:hsa00640[ Propanoate metabolism ]	29	0.061	0.147417
path:hsa04912[ GnRH signaling pathway ]	86	0.0646	0.153978
path:hsa00190[ Oxidative phosphorylation ]	109	0.0696	0.163654
path:hsa00980[ Metabolism of xenobiotics by cytochrome P450 ]	63	0.0712	0.165184
path:hsa04380[ Osteoclast differentiation ]	123	0.0802	0.183452
path:hsa04723[ Retrograde endocannabinoid signaling ]	97	0.083	0.183452
path:hsa03013[ RNA transport ]	143	0.084	0.183452
path:hsa03420[ Nucleotide excision repair ]	43	0.0848	0.183452
path:hsa03008[ Ribosome biogenesis in eukaryotes ]	68	0.085	0.183452
path:hsa00900[ Terpenoid backbone biosynthesis ]	17	0.0854	0.183452
path:hsa04724[ Glutamatergic synapse ]	104	0.0914	0.193946
path:hsa04975[ Fat digestion and absorption ]	38	0.0926	0.194125
path:hsa04666[ Fc gamma R-mediated phagocytosis ]	82	0.0938	0.1943
path:hsa00410[ beta-Alanine metabolism ]	25	0.0986	0.20184
path:hsa04142[ Lysosome ]	112	0.1002	0.20273
path:hsa00630[ Glyoxylate and dicarboxylate metabolism ]	24	0.1048	0.207236
path:hsa00650[ Butanoate metabolism ]	25	0.1058	0.207236
path:hsa03320[ PPAR signaling pathway ]	67	0.106	0.207236
path:hsa04713[ Circadian entrainment ]	94	0.1092	0.21112
path:hsa00140[ Steroid hormone biosynthesis ]	41	0.1154	0.218903
path:hsa04623[ Cytosolic DNA-sensing pathway ]	50	0.1168	0.218903
path:hsa04721[ Synaptic vesicle cycle ]	60	0.117	0.218903
path:hsa04722[ Neurotrophin signaling pathway ]	114	0.1212	0.224349
path:hsa03440[ Homologous recombination ]	25	0.1288	0.235907
path:hsa04146[ Peroxisome ]	76	0.1328	0.2407
path:hsa04062[ Chemokine signaling pathway ]	174	0.1364	0.244676
path:hsa04913[ Ovarian steroidogenesis ]	45	0.1412	0.250702
path:hsa04660[ T cell receptor signaling pathway ]	99	0.1438	0.2523
path:hsa00020[ Citrate cycle (TCA cycle) ]	29	0.145	0.2523
path:hsa04140[ Regulation of autophagy ]	29	0.152	0.257988
path:hsa02010[ ABC transporters ]	43	0.1526	0.257988
path:hsa00562[ Inositol phosphate metabolism ]	59	0.1538	0.257988
path:hsa03410[ Base excision repair ]	29	0.1542	0.257988
path:hsa03060[ Protein export ]	21	0.159	0.261985
path:hsa00380[ Tryptophan metabolism ]	32	0.1596	0.261985
path:hsa04662[ B cell receptor signaling pathway ]	69	0.1708	0.27775
path:hsa04270[ Vascular smooth muscle contraction ]	113	0.1748	0.281622
path:hsa00514[ Other types of O-glycan biosynthesis ]	25	0.1874	0.299152
path:hsa00770[ Pantothenate and CoA biosynthesis ]	15	0.1894	0.299596
path:hsa00340[ Histidine metabolism ]	23	0.1922	0.301286
path:hsa04130[ SNARE interactions in vesicular transport ]	34	0.1992	0.309471
path:hsa04725[ Cholinergic synapse ]	108	0.211	0.324903
path:hsa04916[ Melanogenesis ]	100	0.2176	0.3285
path:hsa04514[ Cell adhesion molecules (CAMs) ]	128	0.2186	0.3285
path:hsa00120[ Primary bile acid biosynthesis ]	16	0.219	0.3285
path:hsa04621[ NOD-like receptor signaling pathway ]	50	0.2296	0.341456
path:hsa00260[ Glycine, serine and threonine metabolism ]	34	0.2432	0.354902
path:hsa04977[ Vitamin digestion and absorption ]	23	0.2438	0.354902
path:hsa04961[ Endocrine and other factor-regulated calcium reabsorption ]	46	0.2456	0.354902
path:hsa04620[ Toll-like receptor signaling pathway ]	97	0.2468	0.354902
path:hsa04672[ Intestinal immune network for IgA production ]	42	0.2532	0.361121
path:hsa00100[ Steroid biosynthesis ]	15	0.2666	0.377141
path:hsa03020[ RNA polymerase ]	25	0.2846	0.399358
path:hsa04622[ RIG-I-like receptor signaling pathway ]	62	0.3234	0.44134
path:hsa04960[ Aldosterone-regulated sodium reabsorption ]	36	0.326	0.44134
path:hsa04964[ Proximal tubule bicarbonate reclamation ]	22	0.3262	0.44134
path:hsa04728[ Dopaminergic synapse ]	124	0.3266	0.44134
path:hsa03018[ RNA degradation ]	67	0.3272	0.44134
path:hsa04070[ Phosphatidylinositol signaling system ]	79	0.3458	0.46284
path:hsa04060[ Cytokine-cytokine receptor interaction ]	243	0.3488	0.463292
path:hsa03010[ Ribosome ]	129	0.3542	0.463307
path:hsa00450[ Selenocompound metabolism ]	14	0.356	0.463307
path:hsa04978[ Mineral absorption ]	50	0.3568	0.463307
path:hsa00512[ Mucin type O-Glycan biosynthesis ]	22	0.3772	0.484152
path:hsa04150[ mTOR signaling pathway ]	57	0.3794	0.484152
path:hsa04720[ Long-term potentiation ]	67	0.3812	0.484152
path:hsa00590[ Arachidonic acid metabolism ]	58	0.3842	0.484426
path:hsa00531[ Glycosaminoglycan degradation ]	18	0.395	0.489668
path:hsa00760[ Nicotinate and nicotinamide metabolism ]	23	0.3952	0.489668
path:hsa04971[ Gastric acid secretion ]	73	0.3968	0.489668
path:hsa04064[ NF-kappa B signaling pathway ]	81	0.4002	0.490386
path:hsa04710[ Circadian rhythm ]	30	0.4208	0.512022
path:hsa04664[ Fc epsilon RI signaling pathway ]	65	0.4434	0.53328
path:hsa04974[ Protein digestion and absorption ]	85	0.4444	0.53328
path:hsa00062[ Fatty acid elongation ]	21	0.5156	0.614482
path:hsa04911[ Insulin secretion ]	82	0.521	0.616694
path:hsa04970[ Salivary secretion ]	85	0.5486	0.644617
path:hsa04614[ Renin-angiotensin system ]	17	0.552	0.644617
path:hsa00601[ Glycosphingolipid biosynthesis - lacto and neolacto series ]	23	0.558	0.64728
path:hsa00534[ Glycosaminoglycan biosynthesis - heparan sulfate / heparin ]	21	0.566	0.652212
path:hsa04966[ Collecting duct acid secretion ]	25	0.5798	0.663718
path:hsa03022[ Basal transcription factors ]	39	0.593	0.673177
path:hsa04260[ Cardiac muscle contraction ]	70	0.5958	0.673177
path:hsa00053[ Ascorbate and aldarate metabolism ]	16	0.6154	0.690836
path:hsa04976[ Bile secretion ]	69	0.6468	0.721431
path:hsa00310[ Lysine degradation ]	43	0.6808	0.754517
path:hsa04730[ Long-term depression ]	57	0.6856	0.755028
path:hsa04650[ Natural killer cell mediated cytotoxicity ]	119	0.6934	0.758815
path:hsa04972[ Pancreatic secretion ]	91	0.7	0.76125
path:hsa04020[ Calcium signaling pathway ]	169	0.7182	0.776191
path:hsa04640[ Hematopoietic cell lineage ]	75	0.7556	0.81157
path:hsa04742[ Taste transduction ]	51	0.8062	0.860298
path:hsa00040[ Pentose and glucuronate interconversions ]	19	0.814	0.860298
path:hsa04210[ Apoptosis ]	76	0.8158	0.860298
path:hsa04340[ Hedgehog signaling pathway ]	51	0.8466	0.8874
path:hsa01040[ Biosynthesis of unsaturated fatty acids ]	20	0.8758	0.91251
path:hsa00591[ Linoleic acid metabolism ]	28	0.9068	0.939186
path:hsa00592[ alpha-Linolenic acid metabolism ]	21	0.922	0.949278
path:hsa00500[ Starch and sucrose metabolism ]	41	0.9302	0.952087
path:hsa00860[ Porphyrin and chlorophyll metabolism ]	31	0.9498	0.964891
path:hsa04726[ Serotonergic synapse ]	108	0.9538	0.964891
path:hsa04973[ Carbohydrate digestion and absorption ]	41	0.9744	0.980032
path:hsa04080[ Neuroactive ligand-receptor interaction ]	244	0.9962	0.9962
path:hsa04744[ Phototransduction ]	27	0.9994	0.9994

## Sheet: EGA Luminal B (discovery set)
PWEA results for EGA luminal B breast cancer in the discovery set
Pathway	size	p-value	FDR
path:hsa00051[ Fructose and mannose metabolism ]	34	0	0	undetectable
path:hsa00230[ Purine metabolism ]	152	0	0	undetectable
path:hsa00240[ Pyrimidine metabolism ]	90	0	0	undetectable
path:hsa00330[ Arginine and proline metabolism ]	52	0	0	undetectable
path:hsa00600[ Sphingolipid metabolism ]	46	0	0	undetectable
path:hsa04110[ Cell cycle ]	118	0	0	undetectable
path:hsa04114[ Oocyte meiosis ]	108	0	0	undetectable
path:hsa04151[ PI3K-Akt signaling pathway ]	325	0	0	undetectable
path:hsa04310[ Wnt signaling pathway ]	138	0	0	undetectable
path:hsa04390[ Hippo signaling pathway ]	149	0	0	undetectable
path:hsa04510[ Focal adhesion ]	196	0	0	undetectable
path:hsa04520[ Adherens junction ]	73	0	0	undetectable
path:hsa04727[ GABAergic synapse ]	87	0	0	undetectable
path:hsa04910[ Insulin signaling pathway ]	135	0	0	undetectable
path:hsa00010[ Glycolysis / Gluconeogenesis ]	61	0.0002	0.001392
path:hsa00270[ Cysteine and methionine metabolism ]	31	0.0002	0.001392
path:hsa00350[ Tyrosine metabolism ]	33	0.0002	0.001392
path:hsa00360[ Phenylalanine metabolism ]	16	0.0002	0.001392
path:hsa03430[ Mismatch repair ]	22	0.0002	0.001392
path:hsa04012[ ErbB signaling pathway ]	83	0.0002	0.001392
path:hsa04115[ p53 signaling pathway ]	63	0.0002	0.001392
path:hsa04530[ Tight junction ]	124	0.0002	0.001392
path:hsa04540[ Gap junction ]	85	0.0002	0.001392
path:hsa04914[ Progesterone-mediated oocyte maturation ]	82	0.0002	0.001392
path:hsa04920[ Adipocytokine signaling pathway ]	65	0.0002	0.001392
path:hsa00564[ Glycerophospholipid metabolism ]	86	0.0004	0.002578
path:hsa03030[ DNA replication ]	35	0.0004	0.002578
path:hsa00565[ Ether lipid metabolism ]	36	0.0006	0.0036
path:hsa04360[ Axon guidance ]	128	0.0006	0.0036
path:hsa00830[ Retinol metabolism ]	50	0.0008	0.00449
path:hsa04630[ Jak-STAT signaling pathway ]	147	0.0008	0.00449
path:hsa04141[ Protein processing in endoplasmic reticulum ]	153	0.001	0.005438
path:hsa00561[ Glycerolipid metabolism ]	51	0.0012	0.005966
path:hsa03013[ RNA transport ]	143	0.0012	0.005966
path:hsa04610[ Complement and coagulation cascades ]	60	0.0012	0.005966
path:hsa04010[ MAPK signaling pathway ]	241	0.0014	0.006767
path:hsa00510[ N-Glycan biosynthesis ]	45	0.0016	0.007524
path:hsa04810[ Regulation of actin cytoskeleton ]	199	0.0018	0.008031
path:hsa04917[ Prolactin signaling pathway ]	69	0.0018	0.008031
path:hsa04721[ Synaptic vesicle cycle ]	60	0.0036	0.01566
path:hsa03460[ Fanconi anemia pathway ]	46	0.0042	0.017824
path:hsa00480[ Glutathione metabolism ]	48	0.0046	0.018982
path:hsa00563[ Glycosylphosphatidylinositol(GPI)-anchor biosynthesis ]	23	0.0048	0.018982
path:hsa04144[ Endocytosis ]	186	0.0048	0.018982
path:hsa03420[ Nucleotide excision repair ]	43	0.0052	0.020107
path:hsa04330[ Notch signaling pathway ]	45	0.006	0.022696
path:hsa04350[ TGF-beta signaling pathway ]	76	0.0062	0.022953
path:hsa00670[ One carbon pool by folate ]	18	0.0068	0.02465
path:hsa03440[ Homologous recombination ]	25	0.0082	0.029118
path:hsa03410[ Base excision repair ]	29	0.0094	0.032712
path:hsa00983[ Drug metabolism - other enzymes ]	39	0.0096	0.032753
path:hsa03050[ Proteasome ]	43	0.0104	0.0348
path:hsa00520[ Amino sugar and nucleotide sugar metabolism ]	43	0.011	0.036065
path:hsa03040[ Spliceosome ]	121	0.0112	0.036065
path:hsa04670[ Leukocyte transendothelial migration ]	106	0.0114	0.036065
path:hsa00100[ Steroid biosynthesis ]	15	0.0126	0.038339
path:hsa00982[ Drug metabolism - cytochrome P450 ]	53	0.0128	0.038339
path:hsa04066[ HIF-1 signaling pathway ]	98	0.0128	0.038339
path:hsa00250[ Alanine, aspartate and glutamate metabolism ]	29	0.013	0.038339
path:hsa00511[ Other glycan degradation ]	17	0.0152	0.04408
path:hsa00030[ Pentose phosphate pathway ]	25	0.0156	0.044498
path:hsa00620[ Pyruvate metabolism ]	39	0.0168	0.047148
path:hsa04142[ Lysosome ]	112	0.018	0.049714
path:hsa00562[ Inositol phosphate metabolism ]	59	0.019	0.051656
path:hsa04915[ Estrogen signaling pathway ]	97	0.0196	0.052468
path:hsa00190[ Oxidative phosphorylation ]	109	0.0216	0.056945
path:hsa03015[ mRNA surveillance pathway ]	82	0.024	0.062328
path:hsa04723[ Retrograde endocannabinoid signaling ]	97	0.0254	0.064208
path:hsa04975[ Fat digestion and absorption ]	38	0.026	0.064208
path:hsa03008[ Ribosome biogenesis in eukaryotes ]	68	0.0262	0.064208
path:hsa04370[ VEGF signaling pathway ]	58	0.0262	0.064208
path:hsa04380[ Osteoclast differentiation ]	123	0.0266	0.064283
path:hsa04320[ Dorso-ventral axis formation ]	22	0.0274	0.06531
path:hsa04722[ Neurotrophin signaling pathway ]	114	0.0294	0.06913
path:hsa00260[ Glycine, serine and threonine metabolism ]	34	0.0306	0.070058
path:hsa04145[ Phagosome ]	132	0.0306	0.070058
path:hsa04668[ TNF signaling pathway ]	100	0.0312	0.070504
path:hsa04971[ Gastric acid secretion ]	73	0.0358	0.079732
path:hsa00980[ Metabolism of xenobiotics by cytochrome P450 ]	63	0.0362	0.079732
path:hsa00970[ Aminoacyl-tRNA biosynthesis ]	38	0.0376	0.08178
path:hsa00380[ Tryptophan metabolism ]	32	0.0402	0.086356
path:hsa00280[ Valine, leucine and isoleucine degradation ]	38	0.041	0.087
path:hsa04062[ Chemokine signaling pathway ]	174	0.0438	0.091822
path:hsa04713[ Circadian entrainment ]	94	0.0456	0.094457
path:hsa04666[ Fc gamma R-mediated phagocytosis ]	82	0.0482	0.097521
path:hsa04725[ Cholinergic synapse ]	108	0.0482	0.097521
path:hsa04710[ Circadian rhythm ]	30	0.0492	0.0984
path:hsa00071[ Fatty acid metabolism ]	39	0.0532	0.104791
path:hsa00340[ Histidine metabolism ]	23	0.0536	0.104791
path:hsa00052[ Galactose metabolism ]	27	0.056	0.107842
path:hsa00590[ Arachidonic acid metabolism ]	58	0.0564	0.107842
path:hsa03018[ RNA degradation ]	67	0.0594	0.112343
path:hsa04916[ Melanogenesis ]	100	0.065	0.120689
path:hsa04120[ Ubiquitin mediated proteolysis ]	130	0.0652	0.120689
path:hsa00630[ Glyoxylate and dicarboxylate metabolism ]	24	0.0664	0.121617
path:hsa04270[ Vascular smooth muscle contraction ]	113	0.0672	0.1218
path:hsa00532[ Glycosaminoglycan biosynthesis - chondroitin sulfate / dermatan sulfate ]	16	0.0688	0.123414
path:hsa03060[ Protein export ]	21	0.0712	0.126416
path:hsa04512[ ECM-receptor interaction ]	81	0.0778	0.136739
path:hsa04623[ Cytosolic DNA-sensing pathway ]	50	0.0802	0.139548
path:hsa04660[ T cell receptor signaling pathway ]	99	0.0828	0.142646
path:hsa04662[ B cell receptor signaling pathway ]	69	0.0882	0.150459
path:hsa04150[ mTOR signaling pathway ]	57	0.0928	0.156769
path:hsa04962[ Vasopressin-regulated water reabsorption ]	40	0.097	0.162288
path:hsa04070[ Phosphatidylinositol signaling system ]	79	0.0992	0.163166
path:hsa04960[ Aldosterone-regulated sodium reabsorption ]	36	0.0994	0.163166
path:hsa00120[ Primary bile acid biosynthesis ]	16	0.1044	0.169772
path:hsa04260[ Cardiac muscle contraction ]	70	0.106	0.170778
path:hsa04964[ Proximal tubule bicarbonate reclamation ]	22	0.1146	0.181593
path:hsa02010[ ABC transporters ]	43	0.1148	0.181593
path:hsa00140[ Steroid hormone biosynthesis ]	41	0.12	0.188108
path:hsa00020[ Citrate cycle (TCA cycle) ]	29	0.1224	0.190157
path:hsa04130[ SNARE interactions in vesicular transport ]	34	0.1356	0.2088
path:hsa04612[ Antigen processing and presentation ]	64	0.1376	0.210021
path:hsa00640[ Propanoate metabolism ]	29	0.1394	0.210918
path:hsa04620[ Toll-like receptor signaling pathway ]	97	0.1434	0.213224
path:hsa03020[ RNA polymerase ]	25	0.1438	0.213224
path:hsa04514[ Cell adhesion molecules (CAMs) ]	128	0.1446	0.213224
path:hsa00450[ Selenocompound metabolism ]	14	0.1564	0.228686
path:hsa00512[ Mucin type O-Glycan biosynthesis ]	22	0.1648	0.23896
path:hsa00900[ Terpenoid backbone biosynthesis ]	17	0.175	0.251653
path:hsa04912[ GnRH signaling pathway ]	86	0.183	0.259035
path:hsa04913[ Ovarian steroidogenesis ]	45	0.1832	0.259035
path:hsa00410[ beta-Alanine metabolism ]	25	0.1846	0.259035
path:hsa00770[ Pantothenate and CoA biosynthesis ]	15	0.1884	0.262253
path:hsa03320[ PPAR signaling pathway ]	67	0.1912	0.264038
path:hsa04724[ Glutamatergic synapse ]	104	0.193	0.264425
path:hsa00310[ Lysine degradation ]	43	0.209	0.284109
path:hsa04614[ Renin-angiotensin system ]	17	0.2166	0.292158
path:hsa04672[ Intestinal immune network for IgA production ]	42	0.2194	0.293658
path:hsa04978[ Mineral absorption ]	50	0.2244	0.298058
path:hsa04064[ NF-kappa B signaling pathway ]	81	0.229	0.301864
path:hsa04961[ Endocrine and other factor-regulated calcium reabsorption ]	46	0.242	0.316602
path:hsa04060[ Cytokine-cytokine receptor interaction ]	243	0.276	0.358388
path:hsa03010[ Ribosome ]	129	0.281	0.362178
path:hsa04622[ RIG-I-like receptor signaling pathway ]	62	0.2858	0.365656
path:hsa04140[ Regulation of autophagy ]	29	0.3338	0.42395
path:hsa04977[ Vitamin digestion and absorption ]	23	0.3364	0.424157
path:hsa04664[ Fc epsilon RI signaling pathway ]	65	0.352	0.440633
path:hsa04340[ Hedgehog signaling pathway ]	51	0.3652	0.4524
path:hsa00514[ Other types of O-glycan biosynthesis ]	25	0.3666	0.4524
path:hsa00650[ Butanoate metabolism ]	25	0.3784	0.463673
path:hsa00760[ Nicotinate and nicotinamide metabolism ]	23	0.3896	0.474059
path:hsa04146[ Peroxisome ]	76	0.428	0.517167
path:hsa00601[ Glycosphingolipid biosynthesis - lacto and neolacto series ]	23	0.4416	0.529866
path:hsa04621[ NOD-like receptor signaling pathway ]	50	0.4446	0.529866
path:hsa04972[ Pancreatic secretion ]	91	0.4578	0.541886
path:hsa04966[ Collecting duct acid secretion ]	25	0.4744	0.557741
path:hsa04650[ Natural killer cell mediated cytotoxicity ]	119	0.5232	0.610985
path:hsa04728[ Dopaminergic synapse ]	124	0.5334	0.618744
path:hsa04720[ Long-term potentiation ]	67	0.5606	0.645989
path:hsa04210[ Apoptosis ]	76	0.5782	0.661887
path:hsa00531[ Glycosaminoglycan degradation ]	18	0.5902	0.671208
path:hsa00062[ Fatty acid elongation ]	21	0.649	0.733286
path:hsa04020[ Calcium signaling pathway ]	169	0.6616	0.742699
path:hsa04976[ Bile secretion ]	69	0.6928	0.772738
path:hsa04730[ Long-term depression ]	57	0.7124	0.789539
path:hsa04974[ Protein digestion and absorption ]	85	0.7184	0.791149
path:hsa04726[ Serotonergic synapse ]	108	0.729	0.79344
path:hsa03022[ Basal transcription factors ]	39	0.7296	0.79344
path:hsa00592[ alpha-Linolenic acid metabolism ]	21	0.76	0.821366
path:hsa04640[ Hematopoietic cell lineage ]	75	0.7694	0.826393
path:hsa00053[ Ascorbate and aldarate metabolism ]	16	0.806	0.860393
path:hsa04970[ Salivary secretion ]	85	0.8314	0.882095
path:hsa00860[ Porphyrin and chlorophyll metabolism ]	31	0.8398	0.885607
path:hsa00040[ Pentose and glucuronate interconversions ]	19	0.8516	0.888129
path:hsa01040[ Biosynthesis of unsaturated fatty acids ]	20	0.8524	0.888129
path:hsa04911[ Insulin secretion ]	82	0.8652	0.8961
path:hsa00534[ Glycosaminoglycan biosynthesis - heparan sulfate / heparin ]	21	0.8894	0.915714
path:hsa04973[ Carbohydrate digestion and absorption ]	41	0.9038	0.925066
path:hsa00591[ Linoleic acid metabolism ]	28	0.9198	0.935937
path:hsa00500[ Starch and sucrose metabolism ]	41	0.952	0.96307
path:hsa04742[ Taste transduction ]	51	0.9908	0.996527
path:hsa04080[ Neuroactive ligand-receptor interaction ]	244	0.998	0.998
path:hsa04744[ Phototransduction ]	27	0.9992	0.9992

[truncated: 17 more sheets: EGA Triple-negative (dis set), EGA HER2+ (discovery set), TCGA Ovarian Cacner, TCGA GBM, GEO Obesity, TCGA RNA-Seq LumA (matched), TCGA RNA-Seq LumB (matched), TCGA RNA-Seq TNBC (matched), TCGA RNA-Seq HER2+ (matched), TCGA microarray LumA (matched), TCGA microarray LumB (matched), TCGA microarray TNBC (matched), TCGA microarray HER2+ (matched), EGA Luminal A (validation set), EGA Luminal B (validation set), EGA Triple-negative (vali set), EGA HER2+ (validation set)]
