# Supplementary material for: Functional characterization of breast cancer using pathway profiles
Source: BMC Med Genomics. 2014 Jul 21;7:45. doi: 10.1186/1755-8794-7-45 (PMC4113668; doi:10.1186/1755-8794-7-45)
Supplement: Additional file 4 — Lists of consistent and inconsistent pathways across three data sets for four subtypes of breast cancer. [file 1755-8794-7-45-S4.xlsx]

## Sheet: Luminal A
Luminal A : FDR cut-off 0.100000
Enriched in three data sets: 29				FDR	FDR	FDR
ID	Title	Size	Category	TCGA RNA-Seq	TCGA Microarray	EGA
hsa00010	Glycolysis / Gluconeogenesis	66	Carbohydrate metabolism	0.024489	0.022518	0.00696
hsa00051	Fructose and mannose metabolism	36	Carbohydrate metabolism	0.003867	0.022518	0
hsa00520	Amino sugar and nucleotide sugar metabolism	49	Carbohydrate metabolism	0.01885	0.071257	0.00696
hsa00565	Ether lipid metabolism	42	Lipid metabolism	0.0174	0	0.0087
hsa00600	Sphingolipid metabolism	47	Lipid metabolism	0	0	0
hsa00230	Purine metabolism	173	Nucleotide metabolism	0	0.090783	0
hsa00240	Pyrimidine metabolism	107	Nucleotide metabolism	0.010875	0.052844	0
hsa00330	Arginine and proline metabolism	57	Amino acid metabolism	0.030582	0.009943	0.01885
hsa00350	Tyrosine metabolism	39	Amino acid metabolism	0.0058	0	0.04002
hsa00360	Phenylalanine metabolism	18	Amino acid metabolism	0.061625	0.071257	0.05568
hsa00563	Glycosylphosphatidylinositol(GPI)-anchor biosynthesis	25	Glycan biosynthesis and metabolism	0.0116	0.071257	0.024489
hsa00670	One carbon pool by folate	20	Metabolism of cofactors and vitamins	0.003867	0.04495	0.080786
hsa03460	Fanconi anemia pathway	54	Replication and repair	0.097018	0.0348	0.036632
hsa04010	MAPK signaling pathway	260	Signal transduction	0.053029	0.071257	0.00696
hsa04012	ErbB signaling pathway	88	Signal transduction	0.01885	0.01305	0.04002
hsa04350	TGF-beta signaling pathway	81	Signal transduction	0.00928	0	0.075509
hsa04390	Hippo signaling pathway	156	Signal transduction	0.003867	0.0348	0.061455
hsa04630	Jak-STAT signaling pathway	158	Signal transduction	0.024489	0.009943	0.01885
hsa04151	PI3K-Akt signaling pathway	347	Signal transduction	0.0261	0.022518	0.009667
hsa04810	Regulation of actin cytoskeleton	215	Cell motility	0	0.019333	0.033859
hsa04510	Focal adhesion	206	Cell communication	0.01885	0.022518	0.00696
hsa04520	Adherens junction	73	Cell communication	0.012821	0.058414	0.0264
hsa04530	Tight junction	134	Cell communication	0.02088	0.06	0.028275
hsa04910	Insulin signaling pathway	140	Endocrine system	0.008031	0.038114	0
hsa04920	Adipocytokine signaling pathway	71	Endocrine system	0	0.071257	0.019488
hsa04915	Estrogen signaling pathway	100	Endocrine system	0.070843	0.041127	0.094702
hsa04914	Progesterone-mediated oocyte maturation	86	Endocrine system	0	0.022145	0.0174
hsa04917	Prolactin signaling pathway	72	Endocrine system	0.0116	0.071257	0.009667
hsa04360	Axon guidance	131	Development	0.0058	0.02088	0.00696
Enriched in TCGA RNA-Seq and TCGA microarray: 7				FDR	FDR	FDR
ID	Title	Size	Category	TCGA RNA-Seq	TCGA Microarray	EGA
hsa00260	Glycine, serine and threonine metabolism	37	Amino acid metabolism	0.070843	0.096996
hsa04370	VEGF signaling pathway	67	Signal transduction	0.093352	0.050112
hsa04666	Fc gamma R-mediated phagocytosis	91	Immune system	0.02668	0.050862
hsa03320	PPAR signaling pathway	71	Endocrine system	0.093352	0.022518
hsa04916	Melanogenesis	101	Endocrine system	0.028065	0.06525
hsa04960	Aldosterone-regulated sodium reabsorption	39	Excretory system	0.078	0.073555
hsa04320	Dorso-ventral axis formation	24	Development	0.045508	0.09715
Enriched in TCGA RNA-Seq and EGA microarray: 18				FDR	FDR	FDR
ID	Title	Size	Category	TCGA RNA-Seq	FDR TCGA Microarray	FDR EGA
hsa00030	Pentose phosphate pathway	29	Carbohydrate metabolism	0.096787		0.01885
hsa00561	Glycerolipid metabolism	55	Lipid metabolism	0.0264		0.028659
hsa00564	Glycerophospholipid metabolism	91	Lipid metabolism	0.054907		0.040741
hsa00510	N-Glycan biosynthesis	49	Glycan biosynthesis and metabolism	0.070843		0.00696
hsa00532	Glycosaminoglycan biosynthesis - chondroitin sulfate / dermatan sulfate	20	Glycan biosynthesis and metabolism	0.038777		0.028659
hsa03015	mRNA surveillance pathway	92	Translation	0.0058		0.048558
hsa04141	Protein processing in endoplasmic reticulum	167	Folding, sorting and degradation	0.06612		0.018229
hsa04120	Ubiquitin mediated proteolysis	138	Folding, sorting and degradation	0.0696		0.067512
hsa03030	DNA replication	36	Replication and repair	0.070843		0.029967
hsa04310	Wnt signaling pathway	143	Signal transduction	0		0.00696
hsa04330	Notch signaling pathway	48	Signal transduction	0.053029		0.029967
hsa04066	HIF-1 signaling pathway	106	Signal transduction	0.073874		0.094373
hsa04144	Endocytosis	203	Transport and catabolism	0.053414		0
hsa04110	Cell cycle	124	Cell growth and death	0.05046		0.00435
hsa04114	Oocyte meiosis	112	Cell growth and death	0.00928		0
hsa04540	Gap junction	89	Cell communication	0.030582		0.063918
hsa04610	Complement and coagulation cascades	69	Immune system	0.055983		0.012821
hsa04962	Vasopressin-regulated water reabsorption	45	Excretory system	0.044205		0.0264
Enriched in TCGA microarray and EGA microarray: 4				FDR	FDR	FDR
ID	Title	Size	Category	TCGA RNA-Seq	FDR TCGA Microarray	FDR EGA
hsa00071	Fatty acid metabolism	44	Lipid metabolism		0.022518	0.063918
hsa00280	Valine, leucine and isoleucine degradation	44	Amino acid metabolism		0.0348	0.076689
hsa00830	Retinol metabolism	68	Metabolism of cofactors and vitamins		0.071257	0.028275
hsa04512	ECM-receptor interaction	87	Signaling molecules and interaction		0.073555	0.073615
Only enriched in TCGA RNA-Seq: 12				FDR	FDR	FDR
ID	Title	Size	Category	TCGA RNA-Seq	FDR TCGA Microarray	FDR EGA
hsa00120	Primary bile acid biosynthesis	17	Lipid metabolism	0.045508
hsa03060	Protein export	23	Folding, sorting and degradation	0.097018
hsa03410	Base excision repair	33	Replication and repair	0.01885
hsa04668	TNF signaling pathway	110	Signal transduction	0.059234
hsa04912	GnRH signaling pathway	92	Endocrine system	0.054573
hsa04971	Gastric acid secretion	75	Digestive system	0.084936
hsa04973	Carbohydrate digestion and absorption	45	Digestive system	0.093352
hsa04725	Cholinergic synapse	113	Nervous system	0.093352
hsa04728	Dopaminergic synapse	131	Nervous system	0.038777
hsa04723	Retrograde endocannabinoid signaling	103	Nervous system	0.070269
hsa04722	Neurotrophin signaling pathway	120	Nervous system	0.065339
hsa04713	Circadian entrainment	97	Environmental adaptation	0.044205
Only enriched in TCGA microarray: 8				FDR	FDR	FDR
ID	Title	Size	Category	TCGA RNA-Seq	FDR TCGA Microarray	FDR EGA
hsa00020	Citrate cycle (TCA cycle)	30	Carbohydrate metabolism		0.079653
hsa00590	Arachidonic acid metabolism	67	Lipid metabolism		0.06525
hsa00340	Histidine metabolism	28	Amino acid metabolism		0.071257
hsa00410	beta-Alanine metabolism	29	Metabolism of other amino acids		0.06525
hsa00480	Glutathione metabolism	50	Metabolism of other amino acids		0.071257
hsa00982	Drug metabolism - cytochrome P450	74	Xenobiotics biodegradation and metabolism		0.00696
hsa04150	mTOR signaling pathway	60	Signal transduction		0.042365
hsa04978	Mineral absorption	51	Digestive system		0.071257
Only enriched in EGA microarray: 10				FDR	FDR	FDR
ID	Title	Size	Category	TCGA RNA-Seq	FDR TCGA Microarray	FDR EGA
hsa00250	Alanine, aspartate and glutamate metabolism	32	Amino acid metabolism			0.080786
hsa00270	Cysteine and methionine metabolism	35	Amino acid metabolism			0.041429
hsa00511	Other glycan degradation	18	Glycan biosynthesis and metabolism			0.028275
hsa00983	Drug metabolism - other enzymes	51	Xenobiotics biodegradation and metabolism			0.056739
hsa03040	Spliceosome	132	Transcription			0.049827
hsa00970	Aminoacyl-tRNA biosynthesis	63	Translation			0.094373
hsa03050	Proteasome	44	Folding, sorting and degradation			0.094373
hsa03430	Mismatch repair	23	Replication and repair			0.094702
hsa04670	Leukocyte transendothelial migration	118	Immune system			0.071647
hsa04727	GABAergic synapse	90	Nervous system			0.021415

## Sheet: Luminal B
Luminal B : FDR cut-off 0.100000
Enriched in three data sets: 45				FDR	FDR	FDR
ID	Title	Size	Category	TCGA RNA-Seq	TCGA Microarray	EGA
hsa00010	Glycolysis / Gluconeogenesis	66	Carbohydrate metabolism	0.015225	0.013617	0.001392
hsa00051	Fructose and mannose metabolism	36	Carbohydrate metabolism	0.03622	0.055514	0
hsa00561	Glycerolipid metabolism	55	Lipid metabolism	0.0232	0.093735	0.005966
hsa00564	Glycerophospholipid metabolism	91	Lipid metabolism	0.010591	0.020077	0.002578
hsa00565	Ether lipid metabolism	42	Lipid metabolism	0	0	0.0036
hsa00600	Sphingolipid metabolism	47	Lipid metabolism	0.020147	0.032753	0
hsa00230	Purine metabolism	173	Nucleotide metabolism	0	0	0
hsa00240	Pyrimidine metabolism	107	Nucleotide metabolism	0	0	0
hsa00270	Cysteine and methionine metabolism	35	Amino acid metabolism	0.015225	0.013257	0.001392
hsa00330	Arginine and proline metabolism	57	Amino acid metabolism	0.072122	0.045789	0
hsa00350	Tyrosine metabolism	39	Amino acid metabolism	0	0	0.001392
hsa00360	Phenylalanine metabolism	18	Amino acid metabolism	0.010591	0.0029	0.001392
hsa00670	One carbon pool by folate	20	Metabolism of cofactors and vitamins	0.002677	0.0116	0.02465
hsa00830	Retinol metabolism	68	Metabolism of cofactors and vitamins	0.04785	0.032691	0.00449
hsa03030	DNA replication	36	Replication and repair	0.0087	0.033806	0.002578
hsa03410	Base excision repair	33	Replication and repair	0.013385	0.06889	0.032712
hsa03430	Mismatch repair	23	Replication and repair	0.006141	0.073467	0.001392
hsa03440	Homologous recombination	28	Replication and repair	0.0087	0.063413	0.029118
hsa03460	Fanconi anemia pathway	54	Replication and repair	0.012528	0.0029	0.017824
hsa04010	MAPK signaling pathway	260	Signal transduction	0.015225	0.010875	0.006767
hsa04012	ErbB signaling pathway	88	Signal transduction	0.0087	0.013257	0.001392
hsa04310	Wnt signaling pathway	143	Signal transduction	0.016433	0.013257	0
hsa04330	Notch signaling pathway	48	Signal transduction	0.015225	0.050927	0.022696
hsa04350	TGF-beta signaling pathway	81	Signal transduction	0.028171	0.022371	0.022953
hsa04390	Hippo signaling pathway	156	Signal transduction	0.015225	0.00928	0
hsa04630	Jak-STAT signaling pathway	158	Signal transduction	0.062745	0.0116	0.00449
hsa04668	TNF signaling pathway	110	Signal transduction	0.080564	0.099655	0.070504
hsa04151	PI3K-Akt signaling pathway	347	Signal transduction	0.00435	0.007457	0
hsa04810	Regulation of actin cytoskeleton	215	Cell motility	0	0.0029	0.008031
hsa04110	Cell cycle	124	Cell growth and death	0	0	0
hsa04114	Oocyte meiosis	112	Cell growth and death	0	0	0
hsa04115	p53 signaling pathway	68	Cell growth and death	0.02436	0.063548	0.001392
hsa04510	Focal adhesion	206	Cell communication	0	0	0
hsa04520	Adherens junction	73	Cell communication	0.015225	0.073467	0
hsa04530	Tight junction	134	Cell communication	0.03248	0.028065	0.001392
hsa04540	Gap junction	89	Cell communication	0.009943	0.073467	0.001392
hsa04610	Complement and coagulation cascades	69	Immune system	0.036847	0.04785	0.005966
hsa04666	Fc gamma R-mediated phagocytosis	91	Immune system	0.033287	0.0667	0.097521
hsa04910	Insulin signaling pathway	140	Endocrine system	0.00435	0.013617	0
hsa04920	Adipocytokine signaling pathway	71	Endocrine system	0	0.01595	0.001392
hsa04915	Estrogen signaling pathway	100	Endocrine system	0.093214	0.04785	0.052468
hsa04914	Progesterone-mediated oocyte maturation	86	Endocrine system	0	0.0029	0.001392
hsa04917	Prolactin signaling pathway	72	Endocrine system	0.016376	0.037622	0.008031
hsa04320	Dorso-ventral axis formation	24	Development	0.073577	0.02668	0.06531
hsa04360	Axon guidance	131	Development	0.002677	0	0.0036
Enriched in TCGA RNA-Seq and TCGA microarray: 7				FDR	FDR	FDR
ID	Title	Size	Category	TCGA RNA-Seq	TCGA Microarray	EGA
hsa00071	Fatty acid metabolism	44	Lipid metabolism	0.027161	0.016704
hsa00340	Histidine metabolism	28	Amino acid metabolism	0.054133	0.0348
hsa04512	ECM-receptor interaction	87	Signaling molecules and interaction	0.05278	0.062316
hsa03320	PPAR signaling pathway	71	Endocrine system	0.016433	0.007457
hsa04916	Melanogenesis	101	Endocrine system	0.041366	0.099655
hsa04960	Aldosterone-regulated sodium reabsorption	39	Excretory system	0.00435	0.093561
hsa04964	Proximal tubule bicarbonate reclamation	23	Excretory system	0.03622	0.093905
Enriched in TCGA RNA-Seq and EGA microarray: 21				FDR	FDR	FDR
ID	Title	Size	Category	TCGA RNA-Seq	FDR TCGA Microarray	FDR EGA
hsa00030	Pentose phosphate pathway	29	Carbohydrate metabolism	0.03622		0.044498
hsa00520	Amino sugar and nucleotide sugar metabolism	49	Carbohydrate metabolism	0.088832		0.036065
hsa00620	Pyruvate metabolism	41	Carbohydrate metabolism	0.075482		0.047148
hsa00100	Steroid biosynthesis	18	Lipid metabolism	0.09048		0.038339
hsa00510	N-Glycan biosynthesis	49	Glycan biosynthesis and metabolism	0.081827		0.007524
hsa00563	Glycosylphosphatidylinositol(GPI)-anchor biosynthesis	25	Glycan biosynthesis and metabolism	0.012528		0.018982
hsa03040	Spliceosome	132	Transcription	0.09048		0.036065
hsa00970	Aminoacyl-tRNA biosynthesis	63	Translation	0.062105		0.08178
hsa03013	RNA transport	165	Translation	0.036847		0.005966
hsa03015	mRNA surveillance pathway	92	Translation	0		0.062328
hsa03008	Ribosome biogenesis in eukaryotes	84	Translation	0.05278		0.064208
hsa04141	Protein processing in endoplasmic reticulum	167	Folding, sorting and degradation	0.031636		0.005438
hsa03050	Proteasome	44	Folding, sorting and degradation	0.0783		0.0348
hsa04370	VEGF signaling pathway	67	Signal transduction	0.09048		0.064208
hsa04066	HIF-1 signaling pathway	106	Signal transduction	0.053323		0.038339
hsa04727	GABAergic synapse	90	Nervous system	0.048		0
hsa04725	Cholinergic synapse	113	Nervous system	0.09048		0.097521
hsa04723	Retrograde endocannabinoid signaling	103	Nervous system	0.088832		0.064208
hsa04721	Synaptic vesicle cycle	63	Nervous system	0.059269		0.01566
hsa04722	Neurotrophin signaling pathway	120	Nervous system	0.037477		0.06913
hsa04713	Circadian entrainment	97	Environmental adaptation	0.01693		0.094457
Enriched in TCGA microarray and EGA microarray: 5				FDR	FDR	FDR
ID	Title	Size	Category	TCGA RNA-Seq	FDR TCGA Microarray	FDR EGA
hsa00280	Valine, leucine and isoleucine degradation	44	Amino acid metabolism		0.073467	0.087
hsa00982	Drug metabolism - cytochrome P450	74	Xenobiotics biodegradation and metabolism		0.0228	0.038339
hsa00983	Drug metabolism - other enzymes	51	Xenobiotics biodegradation and metabolism		0.073467	0.032753
hsa04144	Endocytosis	203	Transport and catabolism		0.088243	0.018982
hsa04062	Chemokine signaling pathway	192	Immune system		0.063413	0.091822
Only enriched in TCGA RNA-Seq: 11				FDR	FDR	FDR
ID	Title	Size	Category	TCGA RNA-Seq	FDR TCGA Microarray	FDR EGA
hsa00650	Butanoate metabolism	29	Carbohydrate metabolism	0.091668
hsa00120	Primary bile acid biosynthesis	17	Lipid metabolism	0.066484
hsa00532	Glycosaminoglycan biosynthesis - chondroitin sulfate / dermatan sulfate	20	Glycan biosynthesis and metabolism	0.053323
hsa03020	RNA polymerase	34	Transcription	0.093214
hsa03060	Protein export	23	Folding, sorting and degradation	0.046822
hsa02010	ABC transporters	44	Membrane transport	0.066529
hsa04020	Calcium signaling pathway	183	Signal transduction	0.048
hsa04070	Phosphatidylinositol signaling system	81	Signal transduction	0.029135
hsa04912	GnRH signaling pathway	92	Endocrine system	0.091668
hsa04728	Dopaminergic synapse	131	Nervous system	0.015818
hsa04720	Long-term potentiation	71	Nervous system	0.043178
Only enriched in TCGA microarray: 9				FDR	FDR	FDR
ID	Title	Size	Category	TCGA RNA-Seq	FDR TCGA Microarray	FDR EGA
hsa00590	Arachidonic acid metabolism	67	Lipid metabolism		0.022371
hsa00410	beta-Alanine metabolism	29	Metabolism of other amino acids		0.093561
hsa04120	Ubiquitin mediated proteolysis	138	Folding, sorting and degradation		0.066638
hsa04340	Hedgehog signaling pathway	51	Signal transduction		0.03045
hsa04150	mTOR signaling pathway	60	Signal transduction		0.079724
hsa04060	Cytokine-cytokine receptor interaction	267	Signaling molecules and interaction		0.090968
hsa04913	Ovarian steroidogenesis	51	Endocrine system		0.096787
hsa04614	Renin-angiotensin system	17	Endocrine system		0.093561
hsa04978	Mineral absorption	51	Digestive system		0.093561
Only enriched in EGA microarray: 16				FDR	FDR	FDR
ID	Title	Size	Category	TCGA RNA-Seq	FDR TCGA Microarray	FDR EGA
hsa00562	Inositol phosphate metabolism	61	Carbohydrate metabolism			0.051656
hsa00190	Oxidative phosphorylation	133	Energy metabolism			0.056945
hsa00250	Alanine, aspartate and glutamate metabolism	32	Amino acid metabolism			0.038339
hsa00260	Glycine, serine and threonine metabolism	37	Amino acid metabolism			0.070058
hsa00380	Tryptophan metabolism	40	Amino acid metabolism			0.086356
hsa00480	Glutathione metabolism	50	Metabolism of other amino acids			0.018982
hsa00511	Other glycan degradation	18	Glycan biosynthesis and metabolism			0.04408
hsa00980	Metabolism of xenobiotics by cytochrome P450	80	Xenobiotics biodegradation and metabolism			0.079732
hsa03420	Nucleotide excision repair	47	Replication and repair			0.020107
hsa04145	Phagosome	157	Transport and catabolism			0.070058
hsa04142	Lysosome	122	Transport and catabolism			0.049714
hsa04670	Leukocyte transendothelial migration	118	Immune system			0.036065
hsa04971	Gastric acid secretion	75	Digestive system			0.079732
hsa04975	Fat digestion and absorption	41	Digestive system			0.064208
hsa04380	Osteoclast differentiation	135	Development			0.064283
hsa04710	Circadian rhythm	31	Environmental adaptation			0.0984

## Sheet: Triple-negative
Triple-Negative : FDR cut-off 0.100000
Enriched in three data sets: 38				FDR	FDR	FDR
ID	Title	Size	Category	TCGA RNA-Seq	TCGA Microarray	EGA
hsa00010	Glycolysis / Gluconeogenesis	66	Carbohydrate metabolism	0.025588	0.016157	0.001513
hsa00620	Pyruvate metabolism	41	Carbohydrate metabolism	0.025588	0.057753	0.016839
hsa00600	Sphingolipid metabolism	47	Lipid metabolism	0.082887	0.053782	0.047455
hsa00230	Purine metabolism	173	Nucleotide metabolism	0	0	0
hsa00240	Pyrimidine metabolism	107	Nucleotide metabolism	0	0	0
hsa00250	Alanine, aspartate and glutamate metabolism	32	Amino acid metabolism	0.012528	0.007326	0.0036
hsa00260	Glycine, serine and threonine metabolism	37	Amino acid metabolism	0.036975	0.021494	0.03248
hsa00270	Cysteine and methionine metabolism	35	Amino acid metabolism	0.007326	0.002486	0
hsa00310	Lysine degradation	49	Amino acid metabolism	0.025588	0	0.01566
hsa00330	Arginine and proline metabolism	57	Amino acid metabolism	0.00464	0.002486	0
hsa00350	Tyrosine metabolism	39	Amino acid metabolism	0.0174	0	0
hsa00360	Phenylalanine metabolism	18	Amino acid metabolism	0.007326	0.002486	0.005273
hsa00410	beta-Alanine metabolism	29	Metabolism of other amino acids	0.036975	0.071882	0.077033
hsa00670	One carbon pool by folate	20	Metabolism of cofactors and vitamins	0	0.002486	0.001513
hsa00830	Retinol metabolism	68	Metabolism of cofactors and vitamins	0.036975	0.011136	0
hsa00983	Drug metabolism - other enzymes	51	Xenobiotics biodegradation and metabolism	0	0.012046	0
hsa03013	RNA transport	165	Translation	0.002486	0	0
hsa03015	mRNA surveillance pathway	92	Translation	0	0.063459	0
hsa03008	Ribosome biogenesis in eukaryotes	84	Translation	0	0.009491	0.007565
hsa03018	RNA degradation	72	Folding, sorting and degradation	0	0.01624	0.0435
hsa03030	DNA replication	36	Replication and repair	0.006525	0.01624	0.031038
hsa03410	Base excision repair	33	Replication and repair	0.012528	0.025851	0.049658
hsa03430	Mismatch repair	23	Replication and repair	0.023574	0.071882	0.024017
hsa03440	Homologous recombination	28	Replication and repair	0.009943	0.017927	0.030986
hsa03460	Fanconi anemia pathway	54	Replication and repair	0.012528	0.007326	0.023029
hsa02010	ABC transporters	44	Membrane transport	0.036975	0.007326	0.01015
hsa04151	PI3K-Akt signaling pathway	347	Signal transduction	0.023574	0.071882	0
hsa04810	Regulation of actin cytoskeleton	215	Cell motility	0.0087	0.010591	0.010918
hsa04110	Cell cycle	124	Cell growth and death	0	0	0
hsa04114	Oocyte meiosis	112	Cell growth and death	0	0	0
hsa04115	p53 signaling pathway	68	Cell growth and death	0	0.011136	0.010918
hsa04510	Focal adhesion	206	Cell communication	0.023574	0.00464	0
hsa04540	Gap junction	89	Cell communication	0.002486	0.016313	0
hsa04920	Adipocytokine signaling pathway	71	Endocrine system	0.012528	0.002486	0.006141
hsa04914	Progesterone-mediated oocyte maturation	86	Endocrine system	0	0	0
hsa04960	Aldosterone-regulated sodium reabsorption	39	Excretory system	0.030221	0.04263	0.019333
hsa04360	Axon guidance	131	Development	0.028216	0.009491	0
hsa04713	Circadian entrainment	97	Environmental adaptation	0.002486	0.037547	0
Enriched in TCGA RNA-Seq and TCGA microarray: 1				FDR	FDR	FDR
ID	Title	Size	Category	TCGA RNA-Seq	TCGA Microarray	EGA
hsa03020	RNA polymerase	34	Transcription	0.043671	0.071882
Enriched in TCGA RNA-Seq and EGA microarray: 9				FDR	FDR	FDR
ID	Title	Size	Category	FDR TCGA RNA-Seq	FDR TCGA Microarray	FDR EGA
hsa00030	Pentose phosphate pathway	29	Carbohydrate metabolism	0.040482		0.002578
hsa00564	Glycerophospholipid metabolism	91	Lipid metabolism	0.032254		0.022854
hsa03040	Spliceosome	132	Transcription	0.028033		0.01305
hsa00970	Aminoacyl-tRNA biosynthesis	63	Translation	0.036975		0.019575
hsa04141	Protein processing in endoplasmic reticulum	167	Folding, sorting and degradation	0.007326		0.0036
hsa03050	Proteasome	44	Folding, sorting and degradation	0.056885		0.0116
hsa03420	Nucleotide excision repair	47	Replication and repair	0.025851		0.050479
hsa04915	Estrogen signaling pathway	100	Endocrine system	0.031231		0.002578
hsa04270	Vascular smooth muscle contraction	120	Circulatory system	0.035629		0.047455
Enriched in TCGA microarray and EGA microarray: 20				FDR	FDR	FDR
ID	Title	Size	Category	TCGA RNA-Seq	FDR TCGA Microarray	FDR EGA
hsa00051	Fructose and mannose metabolism	36	Carbohydrate metabolism		0.05916	0.00449
hsa00640	Propanoate metabolism	32	Carbohydrate metabolism		0.078019	0.060537
hsa00071	Fatty acid metabolism	44	Lipid metabolism		0.028033	0.011162
hsa00561	Glycerolipid metabolism	55	Lipid metabolism		0.071882	0.007565
hsa00280	Valine, leucine and isoleucine degradation	44	Amino acid metabolism		0.032919	0.038005
hsa00340	Histidine metabolism	28	Amino acid metabolism		0	0.007565
hsa00380	Tryptophan metabolism	40	Amino acid metabolism		0.012889	0
hsa00532	Glycosaminoglycan biosynthesis - chondroitin sulfate / dermatan sulfate	20	Glycan biosynthesis and metabolism		0.090806	0.006411
hsa00980	Metabolism of xenobiotics by cytochrome P450	80	Xenobiotics biodegradation and metabolism		0.071882	0.077033
hsa00982	Drug metabolism - cytochrome P450	74	Xenobiotics biodegradation and metabolism		0.009491	0.010918
hsa04010	MAPK signaling pathway	260	Signal transduction		0.053782	0.007284
hsa04012	ErbB signaling pathway	88	Signal transduction		0.070913	0.045321
hsa04350	TGF-beta signaling pathway	81	Signal transduction		0.054133	0.00696
hsa04630	Jak-STAT signaling pathway	158	Signal transduction		0.071882	0.005273
hsa04150	mTOR signaling pathway	60	Signal transduction		0.007326	0.006411
hsa04060	Cytokine-cytokine receptor interaction	267	Signaling molecules and interaction		0.088381	0.066049
hsa04610	Complement and coagulation cascades	69	Immune system		0.091015	0.025133
hsa04666	Fc gamma R-mediated phagocytosis	91	Immune system		0.071882	0.00449
hsa04062	Chemokine signaling pathway	192	Immune system		0.016313	0.001513
hsa04910	Insulin signaling pathway	140	Endocrine system		0.041938	0
Only enriched in TCGA RNA-Seq: 7				FDR	FDR	FDR
ID	Title	Size	Category	TCGA RNA-Seq	FDR TCGA Microarray	FDR EGA
hsa03060	Protein export	23	Folding, sorting and degradation	0.0812
hsa04330	Notch signaling pathway	48	Signal transduction	0.015467
hsa04961	Endocrine and other factor-regulated calcium reabsorption	48	Excretory system	0.013385
hsa04964	Proximal tubule bicarbonate reclamation	23	Excretory system	0.043671
hsa04724	Glutamatergic synapse	118	Nervous system	0.063034
hsa04727	GABAergic synapse	90	Nervous system	0.036975
hsa04723	Retrograde endocannabinoid signaling	103	Nervous system	0.032254
Only enriched in TCGA microarray: 6				FDR	FDR	FDR
ID	Title	Size	Category	TCGA RNA-Seq	FDR TCGA Microarray	FDR EGA
hsa00020	Citrate cycle (TCA cycle)	30	Carbohydrate metabolism		0.053782
hsa00040	Pentose and glucuronate interconversions	34	Carbohydrate metabolism		0.068931
hsa00100	Steroid biosynthesis	18	Lipid metabolism		0.057753
hsa00601	Glycosphingolipid biosynthesis - lacto and neolacto series	26	Glycan biosynthesis and metabolism		0.050927
hsa04146	Peroxisome	81	Transport and catabolism		0.05916
hsa03320	PPAR signaling pathway	71	Endocrine system		0.058
Only enriched in EGA microarray: 44				FDR	FDR	FDR
ID	Title	Size	Category	TCGA RNA-Seq	FDR TCGA Microarray	FDR EGA
hsa00520	Amino sugar and nucleotide sugar metabolism	49	Carbohydrate metabolism			0.0435
hsa00630	Glyoxylate and dicarboxylate metabolism	24	Carbohydrate metabolism			0.043393
hsa00565	Ether lipid metabolism	42	Lipid metabolism			0
hsa00450	Selenocompound metabolism	17	Metabolism of other amino acids			0.097124
hsa00480	Glutathione metabolism	50	Metabolism of other amino acids			0.00696
hsa00510	N-Glycan biosynthesis	49	Glycan biosynthesis and metabolism			0.081747
hsa00511	Other glycan degradation	18	Glycan biosynthesis and metabolism			0.020564
hsa00760	Nicotinate and nicotinamide metabolism	28	Metabolism of cofactors and vitamins			0.040527
hsa00900	Terpenoid backbone biosynthesis	21	Metabolism of terpenoids and polyketides			0.023704
hsa04120	Ubiquitin mediated proteolysis	138	Folding, sorting and degradation			0.098757
hsa04310	Wnt signaling pathway	143	Signal transduction			0.076147
hsa04390	Hippo signaling pathway	156	Signal transduction			0.050479
hsa04064	NF-kappa B signaling pathway	92	Signal transduction			0.085536
hsa04668	TNF signaling pathway	110	Signal transduction			0.01015
hsa04066	HIF-1 signaling pathway	106	Signal transduction			0.007284
hsa04512	ECM-receptor interaction	87	Signaling molecules and interaction			0.051265
hsa04514	Cell adhesion molecules (CAMs)	146	Signaling molecules and interaction			0.015974
hsa04144	Endocytosis	203	Transport and catabolism			0.015
hsa04145	Phagosome	157	Transport and catabolism			0.020564
hsa04142	Lysosome	122	Transport and catabolism			0.023863
hsa04520	Adherens junction	73	Cell communication			0.002578
hsa04530	Tight junction	134	Cell communication			0.006411
hsa04620	Toll-like receptor signaling pathway	108	Immune system			0.007284
hsa04621	NOD-like receptor signaling pathway	57	Immune system			0.052749
hsa04622	RIG-I-like receptor signaling pathway	71	Immune system			0.086678
hsa04623	Cytosolic DNA-sensing pathway	66	Immune system			0.006411
hsa04650	Natural killer cell mediated cytotoxicity	140	Immune system			0.090352
hsa04612	Antigen processing and presentation	82	Immune system			0.0435
hsa04660	T cell receptor signaling pathway	108	Immune system			0.060631
hsa04662	B cell receptor signaling pathway	76	Immune system			0.052749
hsa04670	Leukocyte transendothelial migration	118	Immune system			0.012022
hsa04912	GnRH signaling pathway	92	Endocrine system			0.078635
hsa04913	Ovarian steroidogenesis	51	Endocrine system			0.081747
hsa04917	Prolactin signaling pathway	72	Endocrine system			0.002578
hsa04976	Bile secretion	72	Digestive system			0.040527
hsa04975	Fat digestion and absorption	41	Digestive system			0.0696
hsa04977	Vitamin digestion and absorption	24	Digestive system			0.042195
hsa04962	Vasopressin-regulated water reabsorption	45	Excretory system			0.014653
hsa04725	Cholinergic synapse	113	Nervous system			0.040527
hsa04728	Dopaminergic synapse	131	Nervous system			0.07134
hsa04720	Long-term potentiation	71	Nervous system			0.044626
hsa04721	Synaptic vesicle cycle	63	Nervous system			0.01566
hsa04722	Neurotrophin signaling pathway	120	Nervous system			0.011162
hsa04380	Osteoclast differentiation	135	Development			0.051265

## Sheet: HER2+
HER2+ : FDR cut-off 0.100000
Enriched in three data sets: 54				FDR	FDR	FDR
ID	Title	Size	Category	TCGA RNA-Seq	TCGA Microarray	EGA
hsa00010	Glycolysis / Gluconeogenesis	66	Carbohydrate metabolism	0.038146	0.058967	0
hsa00051	Fructose and mannose metabolism	36	Carbohydrate metabolism	0.017897	0.089064	0
hsa00520	Amino sugar and nucleotide sugar metabolism	49	Carbohydrate metabolism	0.069117	0.012528	0.022233
hsa00071	Fatty acid metabolism	44	Lipid metabolism	0.072805	0.01015	0.008286
hsa00561	Glycerolipid metabolism	55	Lipid metabolism	0.099078	0.0696	0.006141
hsa00564	Glycerophospholipid metabolism	91	Lipid metabolism	0.01827	0.062076	0.006141
hsa00565	Ether lipid metabolism	42	Lipid metabolism	0.01827	0.003867	0.003867
hsa00600	Sphingolipid metabolism	47	Lipid metabolism	0.033435	0.089064	0.008507
hsa00230	Purine metabolism	173	Nucleotide metabolism	0	0	0
hsa00240	Pyrimidine metabolism	107	Nucleotide metabolism	0	0	0
hsa00270	Cysteine and methionine metabolism	35	Amino acid metabolism	0	0.00522	0.014156
hsa00330	Arginine and proline metabolism	57	Amino acid metabolism	0.003314	0.003867	0
hsa00350	Tyrosine metabolism	39	Amino acid metabolism	0.004539	0	0.00464
hsa00360	Phenylalanine metabolism	18	Amino acid metabolism	0	0.002486	0.010366
hsa00380	Tryptophan metabolism	40	Amino acid metabolism	0.055463	0.008286	0
hsa00410	beta-Alanine metabolism	29	Metabolism of other amino acids	0.06813	0.097339	0.025266
hsa00670	One carbon pool by folate	20	Metabolism of cofactors and vitamins	0	0.002486	0.00464
hsa00830	Retinol metabolism	68	Metabolism of cofactors and vitamins	0.003314	0.00522	0
hsa00982	Drug metabolism - cytochrome P450	74	Xenobiotics biodegradation and metabolism	0.043178	0.097339	0.021874
hsa03015	mRNA surveillance pathway	92	Translation	0.004539	0.097339	0.006584
hsa03030	DNA replication	36	Replication and repair	0.002175	0.089064	0.021183
hsa03440	Homologous recombination	28	Replication and repair	0.026478	0.097339	0.088024
hsa03460	Fanconi anemia pathway	54	Replication and repair	0.01827	0.015467	0.087897
hsa04010	MAPK signaling pathway	260	Signal transduction	0.023727	0.002486	0.089534
hsa04012	ErbB signaling pathway	88	Signal transduction	0.030357	0	0.022056
hsa04310	Wnt signaling pathway	143	Signal transduction	0	0.094858	0
hsa04350	TGF-beta signaling pathway	81	Signal transduction	0.071481	0.089064	0.017132
hsa04390	Hippo signaling pathway	156	Signal transduction	0.01044	0.089064	0.001338
hsa04668	TNF signaling pathway	110	Signal transduction	0.091081	0.089064	0.007639
hsa04066	HIF-1 signaling pathway	106	Signal transduction	0.013709	0.071182	0.012282
hsa04151	PI3K-Akt signaling pathway	347	Signal transduction	0	0.003867	0
hsa04150	mTOR signaling pathway	60	Signal transduction	0.070553	0.01015	0.01305
hsa04512	ECM-receptor interaction	87	Signaling molecules and interaction	0.023973	0.0348	0.01305
hsa04810	Regulation of actin cytoskeleton	215	Cell motility	0	0.002486	0
hsa04110	Cell cycle	124	Cell growth and death	0.002175	0	0
hsa04114	Oocyte meiosis	112	Cell growth and death	0	0	0
hsa04115	p53 signaling pathway	68	Cell growth and death	0.055463	0.089064	0.001338
hsa04510	Focal adhesion	206	Cell communication	0.002175	0	0
hsa04520	Adherens junction	73	Cell communication	0.019522	0.097339	0.006584
hsa04530	Tight junction	134	Cell communication	0.0232	0.089064	0
hsa04540	Gap junction	89	Cell communication	0.003314	0.089064	0
hsa04666	Fc gamma R-mediated phagocytosis	91	Immune system	0	0.0348	0.014156
hsa04910	Insulin signaling pathway	140	Endocrine system	0.006692	0.058663	0
hsa04920	Adipocytokine signaling pathway	71	Endocrine system	0.030539	0.01015	0
hsa04915	Estrogen signaling pathway	100	Endocrine system	0.01044	0.089064	0.001338
hsa04914	Progesterone-mediated oocyte maturation	86	Endocrine system	0	0.002486	0
hsa04917	Prolactin signaling pathway	72	Endocrine system	0.013709	0.071182	0
hsa04916	Melanogenesis	101	Endocrine system	0.030624	0.089064	0.083154
hsa04960	Aldosterone-regulated sodium reabsorption	39	Excretory system	0.003314	0.067815	0.014042
hsa04728	Dopaminergic synapse	131	Nervous system	0	0.070449	0.063935
hsa04722	Neurotrophin signaling pathway	120	Nervous system	0.055463	0.003867	0.012715
hsa04320	Dorso-ventral axis formation	24	Development	0.091081	0.03	0.0656
hsa04360	Axon guidance	131	Development	0	0.002486	0
hsa04713	Circadian entrainment	97	Environmental adaptation	0.01827	0.09048	0.012889
Enriched in TCGA RNA-Seq and TCGA microarray: 3				FDR	FDR	FDR
ID	Title	Size	Category	TCGA RNA-Seq	TCGA Microarray	EGA
hsa00563	Glycosylphosphatidylinositol(GPI)-anchor biosynthesis	25	Glycan biosynthesis and metabolism	0.003314	0.041325
hsa03410	Base excision repair	33	Replication and repair	0.013709	0.044291
hsa03320	PPAR signaling pathway	71	Endocrine system	0.055463	0
Enriched in TCGA RNA-Seq and EGA microarray: 20				FDR	FDR	FDR
ID	Title	Size	Category	TCGA RNA-Seq	TCGA Microarray	EGA
hsa00620	Pyruvate metabolism	41	Carbohydrate metabolism	0.055463		0.050267
hsa00650	Butanoate metabolism	29	Carbohydrate metabolism	0.07192		0.01508
hsa00100	Steroid biosynthesis	18	Lipid metabolism	0.009943		0.011832
hsa00510	N-Glycan biosynthesis	49	Glycan biosynthesis and metabolism	0.023727		0.006141
hsa00900	Terpenoid backbone biosynthesis	21	Metabolism of terpenoids and polyketides	0.073615		0.042584
hsa00983	Drug metabolism - other enzymes	51	Xenobiotics biodegradation and metabolism	0.01827		0.010366
hsa03040	Spliceosome	132	Transcription	0.055463		0.045954
hsa00970	Aminoacyl-tRNA biosynthesis	63	Translation	0.073615		0.006584
hsa03013	RNA transport	165	Translation	0.030539		0.001338
hsa03060	Protein export	23	Folding, sorting and degradation	0.059009		0.088024
hsa04141	Protein processing in endoplasmic reticulum	167	Folding, sorting and degradation	0.005568		0.008507
hsa03050	Proteasome	44	Folding, sorting and degradation	0.055463		0.051351
hsa03430	Mismatch repair	23	Replication and repair	0.005568		0.084462
hsa04330	Notch signaling pathway	48	Signal transduction	0.009943		0.006141
hsa04370	VEGF signaling pathway	67	Signal transduction	0.056751		0.078485
hsa04971	Gastric acid secretion	75	Digestive system	0.099078		0.011832
hsa04964	Proximal tubule bicarbonate reclamation	23	Excretory system	0.03874		0.057318
hsa04727	GABAergic synapse	90	Nervous system	0.099078		0.011832
hsa04726	Serotonergic synapse	114	Nervous system	0.058173		0.053029
hsa04721	Synaptic vesicle cycle	63	Nervous system	0.061646		0.007138
Enriched in TCGA microarray and EGA microarray: 8				FDR	FDR	FDR
ID	Title	Size	Category	TCGA RNA-Seq	TCGA Microarray	EGA
hsa00630	Glyoxylate and dicarboxylate metabolism	24	Carbohydrate metabolism		0.094858	0.07424
hsa00260	Glycine, serine and threonine metabolism	37	Amino acid metabolism		0.097339	0.029157
hsa00280	Valine, leucine and isoleucine degradation	44	Amino acid metabolism		0.07888	0.020982
hsa00340	Histidine metabolism	28	Amino acid metabolism		0.071182	0.012889
hsa04630	Jak-STAT signaling pathway	158	Signal transduction		0.014723	0.007138
hsa04610	Complement and coagulation cascades	69	Immune system		0.023614	0.00464
hsa04062	Chemokine signaling pathway	192	Immune system		0.058341	0.016277
hsa04725	Cholinergic synapse	113	Nervous system		0.089064	0.001338
Only enriched in TCGA RNA-Seq: 8				FDR	FDR	FDR
ID	Title	Size	Category	TCGA RNA-Seq	TCGA Microarray	EGA
hsa03008	Ribosome biogenesis in eukaryotes	84	Translation	0.055463
hsa03018	RNA degradation	72	Folding, sorting and degradation	0.058173
hsa03420	Nucleotide excision repair	47	Replication and repair	0.085899
hsa04020	Calcium signaling pathway	183	Signal transduction	0.016376
hsa04961	Endocrine and other factor-regulated calcium reabsorption	48	Excretory system	0.058341
hsa04720	Long-term potentiation	71	Nervous system	0.055463
hsa04730	Long-term depression	60	Nervous system	0.099078
hsa04710	Circadian rhythm	31	Environmental adaptation	0.055463
Only enriched in TCGA microarray: 4				FDR	FDR	FDR
ID	Title	Size	Category	TCGA RNA-Seq	TCGA Microarray	EGA
hsa00531	Glycosaminoglycan degradation	19	Glycan biosynthesis and metabolism		0.097339
hsa04070	Phosphatidylinositol signaling system	81	Signal transduction		0.089064
hsa04060	Cytokine-cytokine receptor interaction	267	Signaling molecules and interaction		0.089064
hsa04614	Renin-angiotensin system	17	Endocrine system		0.067815
Only enriched in EGA microarray: 21				FDR	FDR	FDR
ID	Title	Size	Category	TCGA RNA-Seq	TCGA Microarray	EGA
hsa00020	Citrate cycle (TCA cycle)	30	Carbohydrate metabolism			0.088024
hsa00030	Pentose phosphate pathway	29	Carbohydrate metabolism			0.007639
hsa00640	Propanoate metabolism	32	Carbohydrate metabolism			0.050025
hsa00250	Alanine, aspartate and glutamate metabolism	32	Amino acid metabolism			0.0174
hsa00480	Glutathione metabolism	50	Metabolism of other amino acids			0
hsa00532	Glycosaminoglycan biosynthesis - chondroitin sulfate / dermatan sulfate	20	Glycan biosynthesis and metabolism			0.008507
hsa00511	Other glycan degradation	18	Glycan biosynthesis and metabolism			0.07424
hsa02010	ABC transporters	44	Membrane transport			0.016571
hsa04144	Endocytosis	203	Transport and catabolism			0.017132
hsa04145	Phagosome	157	Transport and catabolism			0.078485
hsa04142	Lysosome	122	Transport and catabolism			0.088024
hsa04620	Toll-like receptor signaling pathway	108	Immune system			0.015403
hsa04623	Cytosolic DNA-sensing pathway	66	Immune system			0.045195
hsa04660	T cell receptor signaling pathway	108	Immune system			0.0783
hsa04662	B cell receptor signaling pathway	76	Immune system			0.088024
hsa04670	Leukocyte transendothelial migration	118	Immune system			0.048015
hsa04913	Ovarian steroidogenesis	51	Endocrine system			0.074571
hsa04270	Vascular smooth muscle contraction	120	Circulatory system			0.07395
hsa04724	Glutamatergic synapse	118	Nervous system			0.020776
hsa04723	Retrograde endocannabinoid signaling	103	Nervous system			0.029232
hsa04380	Osteoclast differentiation	135	Development			0.05241
