# Supplementary material for: Functional characterization of breast cancer using pathway profiles
Source: BMC Med Genomics. 2014 Jul 21;7:45. doi: 10.1186/1755-8794-7-45 (PMC4113668; doi:10.1186/1755-8794-7-45)
Supplement: Additional file 5 — Lists of CEPs and subtype specific pathways. [file 1755-8794-7-45-S5.xlsx]

## Sheet: a
TCGA RNA-Seq data with FDR cut-off 0.1
Common enriched pathways: 28
ID	Title	Size	Category
hsa00010	Glycolysis / Gluconeogenesis	66	Carbohydrate metabolism
hsa00564	Glycerophospholipid metabolism	91	Lipid metabolism
hsa00600	Sphingolipid metabolism	47	Lipid metabolism
hsa00230	Purine metabolism	173	Nucleotide metabolism
hsa00240	Pyrimidine metabolism	107	Nucleotide metabolism
hsa00330	Arginine and proline metabolism	57	Amino acid metabolism
hsa00350	Tyrosine metabolism	39	Amino acid metabolism
hsa00360	Phenylalanine metabolism	18	Amino acid metabolism
hsa00670	One carbon pool by folate	20	Metabolism of cofactors and vitamins
hsa03015	mRNA surveillance pathway	92	Translation
hsa03060	Protein export	23	Folding, sorting and degradation
hsa04141	Protein processing in endoplasmic reticulum	167	Folding, sorting and degradation
hsa03030	DNA replication	36	Replication and repair
hsa03410	Base excision repair	33	Replication and repair
hsa03460	Fanconi anemia pathway	54	Replication and repair
hsa04330	Notch signaling pathway	48	Signal transduction
hsa04151	PI3K-Akt signaling pathway	347	Signal transduction
hsa04810	Regulation of actin cytoskeleton	215	Cell motility
hsa04110	Cell cycle	124	Cell growth and death
hsa04114	Oocyte meiosis	112	Cell growth and death
hsa04510	Focal adhesion	206	Cell communication
hsa04540	Gap junction	89	Cell communication
hsa04920	Adipocytokine signaling pathway	71	Endocrine system
hsa04915	Estrogen signaling pathway	100	Endocrine system
hsa04914	Progesterone-mediated oocyte maturation	86	Endocrine system
hsa04960	Aldosterone-regulated sodium reabsorption	39	Excretory system
hsa04360	Axon guidance	131	Development
hsa04713	Circadian entrainment	97	Environmental adaptation
Luminal A specific: 4
ID	Title	Size	Category
hsa04120	Ubiquitin mediated proteolysis	138	Folding, sorting and degradation
hsa04144	Endocytosis	203	Transport and catabolism
hsa04973	Carbohydrate digestion and absorption	45	Digestive system
hsa04962	Vasopressin-regulated water reabsorption	45	Excretory system
Luminal B specific: 2
ID	Title	Size	Category
hsa00340	Histidine metabolism	28	Amino acid metabolism
hsa04070	Phosphatidylinositol signaling system	81	Signal transduction
Triple-negative specific: 4
ID	Title	Size	Category
hsa00250	Alanine, aspartate and glutamate metabolism	32	Amino acid metabolism
hsa00310	Lysine degradation	49	Amino acid metabolism
hsa04270	Vascular smooth muscle contraction	120	Circulatory system
hsa04724	Glutamatergic synapse	118	Nervous system
HER2+ specific: 7
ID	Title	Size	Category
hsa00380	Tryptophan metabolism	40	Amino acid metabolism
hsa00900	Terpenoid backbone biosynthesis	21	Metabolism of terpenoids and polyketides
hsa00982	Drug metabolism - cytochrome P450	74	Xenobiotics biodegradation and metabolism
hsa04150	mTOR signaling pathway	60	Signal transduction
hsa04726	Serotonergic synapse	114	Nervous system
hsa04730	Long-term depression	60	Nervous system
hsa04710	Circadian rhythm	31	Environmental adaptation
Only enriched in Luminal B, Triple-negative, and HER2+: 13
ID	Title	Size	Category
hsa00620	Pyruvate metabolism	41	Carbohydrate metabolism
hsa00270	Cysteine and methionine metabolism	35	Amino acid metabolism
hsa00830	Retinol metabolism	68	Metabolism of cofactors and vitamins
hsa03040	Spliceosome	132	Transcription
hsa00970	Aminoacyl-tRNA biosynthesis	63	Translation
hsa03013	RNA transport	165	Translation
hsa03008	Ribosome biogenesis in eukaryotes	84	Translation
hsa03050	Proteasome	44	Folding, sorting and degradation
hsa03430	Mismatch repair	23	Replication and repair
hsa03440	Homologous recombination	28	Replication and repair
hsa04115	p53 signaling pathway	68	Cell growth and death
hsa04964	Proximal tubule bicarbonate reclamation	23	Excretory system
hsa04727	GABAergic synapse	90	Nervous system
Only enriched in Luminal A, Triple-negative, and HER2+
ID	Title	Size	Category
Only enriched in Luminal A, Luminal B, and HER2+: 24
ID	Title	Size	Category
hsa00051	Fructose and mannose metabolism	36	Carbohydrate metabolism
hsa00520	Amino sugar and nucleotide sugar metabolism	49	Carbohydrate metabolism
hsa00561	Glycerolipid metabolism	55	Lipid metabolism
hsa00565	Ether lipid metabolism	42	Lipid metabolism
hsa00510	N-Glycan biosynthesis	49	Glycan biosynthesis and metabolism
hsa00563	Glycosylphosphatidylinositol(GPI)-anchor biosynthesis	25	Glycan biosynthesis and metabolism
hsa04010	MAPK signaling pathway	260	Signal transduction
hsa04012	ErbB signaling pathway	88	Signal transduction
hsa04310	Wnt signaling pathway	143	Signal transduction
hsa04350	TGF-beta signaling pathway	81	Signal transduction
hsa04390	Hippo signaling pathway	156	Signal transduction
hsa04370	VEGF signaling pathway	67	Signal transduction
hsa04668	TNF signaling pathway	110	Signal transduction
hsa04066	HIF-1 signaling pathway	106	Signal transduction
hsa04520	Adherens junction	73	Cell communication
hsa04530	Tight junction	134	Cell communication
hsa04666	Fc gamma R-mediated phagocytosis	91	Immune system
hsa04910	Insulin signaling pathway	140	Endocrine system
hsa03320	PPAR signaling pathway	71	Endocrine system
hsa04917	Prolactin signaling pathway	72	Endocrine system
hsa04916	Melanogenesis	101	Endocrine system
hsa04728	Dopaminergic synapse	131	Nervous system
hsa04722	Neurotrophin signaling pathway	120	Nervous system
hsa04320	Dorso-ventral axis formation	24	Development
Only enriched in Luminal A, Luminal B, and Triple-negative: 2
ID	Title	Size	Category
hsa00030	Pentose phosphate pathway	29	Carbohydrate metabolism
hsa04723	Retrograde endocannabinoid signaling	103	Nervous system
Only enriched in Luminal A and Luminal B: 6
ID	Title	Size	Category
hsa00120	Primary bile acid biosynthesis	17	Lipid metabolism
hsa00532	Glycosaminoglycan biosynthesis - chondroitin sulfate / dermatan sulfate	20	Glycan biosynthesis and metabolism
hsa04630	Jak-STAT signaling pathway	158	Signal transduction
hsa04610	Complement and coagulation cascades	69	Immune system
hsa04912	GnRH signaling pathway	92	Endocrine system
hsa04725	Cholinergic synapse	113	Nervous system
Only enriched in Luminal A and Triple-negative: 1
ID	Title	Size	Category
hsa00260	Glycine, serine and threonine metabolism	37	Amino acid metabolism
Only enriched in Luminal A and HER2+: 1
ID	Title	Size	Category
hsa04971	Gastric acid secretion	75	Digestive system
Only enriched in Luminal B and Treiple-negative: 2
ID	Title	Size	Category
hsa03020	RNA polymerase	34	Transcription
hsa02010	ABC transporters	44	Membrane transport
Only enriched in Luminal B and HER2+: 7
ID	Title	Size	Category
hsa00650	Butanoate metabolism	29	Carbohydrate metabolism
hsa00071	Fatty acid metabolism	44	Lipid metabolism
hsa00100	Steroid biosynthesis	18	Lipid metabolism
hsa04020	Calcium signaling pathway	183	Signal transduction
hsa04512	ECM-receptor interaction	87	Signaling molecules and interaction
hsa04720	Long-term potentiation	71	Nervous system
hsa04721	Synaptic vesicle cycle	63	Nervous system
Only enriched in Triple-negative and HER2+: 5
ID	Title	Size	Category
hsa00410	beta-Alanine metabolism	29	Metabolism of other amino acids
hsa00983	Drug metabolism - other enzymes	51	Xenobiotics biodegradation and metabolism
hsa03018	RNA degradation	72	Folding, sorting and degradation
hsa03420	Nucleotide excision repair	47	Replication and repair
hsa04961	Endocrine and other factor-regulated calcium reabsorption	48	Excretory system
