# Supplementary material for: Functional characterization of breast cancer using pathway profiles
Source: BMC Med Genomics. 2014 Jul 21;7:45. doi: 10.1186/1755-8794-7-45 (PMC4113668; doi:10.1186/1755-8794-7-45)
Supplement: Additional file 6 — FDR of enriched pathways for pathway profiles shown in Figure 4A. [file 1755-8794-7-45-S6.xlsx]

## Sheet: EnrichedPathway_ClinikLum_RNASe
FDR of enriched pathways for pathway profiles shown in Figure 4A
FDR cut-off: 0.1
Data set				TCGA RNA-Seq	TCGA RNA-Seq	TCGA RNA-Seq	TCGA RNA-Seq	TCGA	TCGA	GEO
Disease/Subtype				Luminal A	Luminal B	Triple-negative	HER2+	Ovarian Cancer	GBM	Obesity
Pathway	Title	size	Category	Batch10TCGABRCRNASeqIHCERPLumA.FDR	Batch10TCGABRCRNASeqIHCERPLumB.FDR	Batch10TCGABRCRNASeqTriNC.FDR	Batch10TCGABRCRNASeqHer2PC.FDR	Batch10TCGAOVAU133A_B9_R.FDR	TCGAGBMMicroBIUBatch8.FDR	TFBatch10GDS3688_R.FDR
hsa00010	Glycolysis / Gluconeogenesis	66	Carbohydrate metabolism	0.024489	0.015225	0.025588	0.038146
hsa00020	Citrate cycle (TCA cycle)	30	Carbohydrate metabolism
hsa00030	Pentose phosphate pathway	29	Carbohydrate metabolism	0.096787	0.03622	0.040482
hsa00040	Pentose and glucuronate interconversions	34	Carbohydrate metabolism
hsa00051	Fructose and mannose metabolism	36	Carbohydrate metabolism	0.003867	0.03622		0.017897
hsa00052	Galactose metabolism	30	Carbohydrate metabolism						0.029906
hsa00053	Ascorbate and aldarate metabolism	27	Carbohydrate metabolism
hsa00500	Starch and sucrose metabolism	56	Carbohydrate metabolism						0.001024
hsa00520	Amino sugar and nucleotide sugar metabolism	49	Carbohydrate metabolism	0.01885	0.088832		0.069117		0.099896
hsa00620	Pyruvate metabolism	41	Carbohydrate metabolism		0.075482	0.025588	0.055463
hsa00630	Glyoxylate and dicarboxylate metabolism	24	Carbohydrate metabolism
hsa00640	Propanoate metabolism	32	Carbohydrate metabolism
hsa00650	Butanoate metabolism	29	Carbohydrate metabolism		0.091668		0.07192
hsa00562	Inositol phosphate metabolism	61	Carbohydrate metabolism						0.014553
hsa00190	Oxidative phosphorylation	133	Energy metabolism
hsa00062	Fatty acid elongation	23	Lipid metabolism
hsa00071	Fatty acid metabolism	44	Lipid metabolism		0.027161		0.072805
hsa00100	Steroid biosynthesis	18	Lipid metabolism		0.09048		0.009943
hsa00120	Primary bile acid biosynthesis	17	Lipid metabolism	0.045508	0.066484
hsa00140	Steroid hormone biosynthesis	56	Lipid metabolism
hsa00561	Glycerolipid metabolism	55	Lipid metabolism	0.0264	0.0232		0.099078
hsa00564	Glycerophospholipid metabolism	91	Lipid metabolism	0.054907	0.010591	0.032254	0.01827
hsa00565	Ether lipid metabolism	42	Lipid metabolism	0.0174	0		0.01827	0.029
hsa00600	Sphingolipid metabolism	47	Lipid metabolism	0	0.020147	0.082887	0.033435	0.050618
hsa00590	Arachidonic acid metabolism	67	Lipid metabolism
hsa00591	Linoleic acid metabolism	33	Lipid metabolism
hsa00592	alpha-Linolenic acid metabolism	25	Lipid metabolism
hsa01040	Biosynthesis of unsaturated fatty acids	21	Lipid metabolism
hsa00230	Purine metabolism	173	Nucleotide metabolism	0	0	0	0	0.050618	0.014445
hsa00240	Pyrimidine metabolism	107	Nucleotide metabolism	0.010875	0	0	0	0.039771	0.095031
hsa00250	Alanine, aspartate and glutamate metabolism	32	Amino acid metabolism			0.012528			0.00464
hsa00260	Glycine, serine and threonine metabolism	37	Amino acid metabolism	0.070843		0.036975		0.042533
hsa00270	Cysteine and methionine metabolism	35	Amino acid metabolism		0.015225	0.007326	0
hsa00280	Valine, leucine and isoleucine degradation	44	Amino acid metabolism
hsa00310	Lysine degradation	49	Amino acid metabolism			0.025588			0.002546
hsa00330	Arginine and proline metabolism	57	Amino acid metabolism	0.030582	0.072122	0.00464	0.003314		0.007975
hsa00340	Histidine metabolism	28	Amino acid metabolism		0.054133
hsa00350	Tyrosine metabolism	39	Amino acid metabolism	0.0058	0	0.0174	0.004539
hsa00360	Phenylalanine metabolism	18	Amino acid metabolism	0.061625	0.010591	0.007326	0		0.0551
hsa00380	Tryptophan metabolism	40	Amino acid metabolism				0.055463	0.042533
hsa00410	beta-Alanine metabolism	29	Metabolism of other amino acids			0.036975	0.06813
hsa00450	Selenocompound metabolism	17	Metabolism of other amino acids
hsa00480	Glutathione metabolism	50	Metabolism of other amino acids
hsa00510	N-Glycan biosynthesis	49	Glycan biosynthesis and metabolism	0.070843	0.081827		0.023727		0.099896
hsa00512	Mucin type O-Glycan biosynthesis	31	Glycan biosynthesis and metabolism
hsa00514	Other types of O-glycan biosynthesis	30	Glycan biosynthesis and metabolism
hsa00532	Glycosaminoglycan biosynthesis - chondroitin sulfate / dermatan sulfate	20	Glycan biosynthesis and metabolism	0.038777	0.053323
hsa00534	Glycosaminoglycan biosynthesis - heparan sulfate / heparin	24	Glycan biosynthesis and metabolism
hsa00531	Glycosaminoglycan degradation	19	Glycan biosynthesis and metabolism						0.004143
hsa00563	Glycosylphosphatidylinositol(GPI)-anchor biosynthesis	25	Glycan biosynthesis and metabolism	0.0116	0.012528		0.003314
hsa00601	Glycosphingolipid biosynthesis - lacto and neolacto series	26	Glycan biosynthesis and metabolism
hsa00511	Other glycan degradation	18	Glycan biosynthesis and metabolism
hsa00760	Nicotinate and nicotinamide metabolism	28	Metabolism of cofactors and vitamins
hsa00770	Pantothenate and CoA biosynthesis	17	Metabolism of cofactors and vitamins
hsa00670	One carbon pool by folate	20	Metabolism of cofactors and vitamins	0.003867	0.002677	0	0		0.099896
hsa00830	Retinol metabolism	68	Metabolism of cofactors and vitamins		0.04785	0.036975	0.003314
hsa00860	Porphyrin and chlorophyll metabolism	43	Metabolism of cofactors and vitamins
hsa00900	Terpenoid backbone biosynthesis	21	Metabolism of terpenoids and polyketides				0.073615
hsa00980	Metabolism of xenobiotics by cytochrome P450	80	Xenobiotics biodegradation and metabolism
hsa00982	Drug metabolism - cytochrome P450	74	Xenobiotics biodegradation and metabolism				0.043178
hsa00983	Drug metabolism - other enzymes	51	Xenobiotics biodegradation and metabolism			0	0.01827		0.00464
hsa03020	RNA polymerase	34	Transcription		0.093214	0.043671
hsa03022	Basal transcription factors	45	Transcription
hsa03040	Spliceosome	132	Transcription		0.09048	0.028033	0.055463
hsa03010	Ribosome	136	Translation
hsa00970	Aminoacyl-tRNA biosynthesis	63	Translation		0.062105	0.036975	0.073615
hsa03013	RNA transport	165	Translation		0.036847	0.002486	0.030539		0.02262
hsa03015	mRNA surveillance pathway	92	Translation	0.0058	0	0	0.004539
hsa03008	Ribosome biogenesis in eukaryotes	84	Translation		0.05278	0	0.055463
hsa03060	Protein export	23	Folding, sorting and degradation	0.097018	0.046822	0.0812	0.059009		0.08361
hsa04141	Protein processing in endoplasmic reticulum	167	Folding, sorting and degradation	0.06612	0.031636	0.007326	0.005568		0.001024
hsa04130	SNARE interactions in vesicular transport	36	Folding, sorting and degradation						0.097875	0.087
hsa04120	Ubiquitin mediated proteolysis	138	Folding, sorting and degradation	0.0696						0.087
hsa03050	Proteasome	44	Folding, sorting and degradation		0.0783	0.056885	0.055463
hsa03018	RNA degradation	72	Folding, sorting and degradation			0	0.058173
hsa03030	DNA replication	36	Replication and repair	0.070843	0.0087	0.006525	0.002175
hsa03410	Base excision repair	33	Replication and repair	0.01885	0.013385	0.012528	0.013709		0.08361
hsa03420	Nucleotide excision repair	47	Replication and repair			0.025851	0.085899
hsa03430	Mismatch repair	23	Replication and repair		0.006141	0.023574	0.005568
hsa03440	Homologous recombination	28	Replication and repair		0.0087	0.009943	0.026478
hsa03460	Fanconi anemia pathway	54	Replication and repair	0.097018	0.012528	0.012528	0.01827
hsa02010	ABC transporters	44	Membrane transport		0.066529	0.036975
hsa04010	MAPK signaling pathway	260	Signal transduction	0.053029	0.015225		0.023727		0	0.087
hsa04012	ErbB signaling pathway	88	Signal transduction	0.01885	0.0087		0.030357		0
hsa04310	Wnt signaling pathway	143	Signal transduction	0	0.016433		0		0	0.087
hsa04330	Notch signaling pathway	48	Signal transduction	0.053029	0.015225	0.015467	0.009943		0.009048
hsa04340	Hedgehog signaling pathway	51	Signal transduction
hsa04350	TGF-beta signaling pathway	81	Signal transduction	0.00928	0.028171		0.071481		0.053425
hsa04390	Hippo signaling pathway	156	Signal transduction	0.003867	0.015225		0.01044		0
hsa04370	VEGF signaling pathway	67	Signal transduction	0.093352	0.09048		0.056751		0.009048	0.087
hsa04630	Jak-STAT signaling pathway	158	Signal transduction	0.024489	0.062745
hsa04064	NF-kappa B signaling pathway	92	Signal transduction
hsa04668	TNF signaling pathway	110	Signal transduction	0.059234	0.080564		0.091081		0.099896
hsa04066	HIF-1 signaling pathway	106	Signal transduction	0.073874	0.053323		0.013709		0.071481
hsa04020	Calcium signaling pathway	183	Signal transduction		0.048		0.016376		0
hsa04070	Phosphatidylinositol signaling system	81	Signal transduction		0.029135				0.012965
hsa04151	PI3K-Akt signaling pathway	347	Signal transduction	0.0261	0.00435	0.023574	0		0.00464	0.087
hsa04150	mTOR signaling pathway	60	Signal transduction				0.070553	0.029
hsa04080	Neuroactive ligand-receptor interaction	275	Signaling molecules and interaction						0.031588
hsa04060	Cytokine-cytokine receptor interaction	267	Signaling molecules and interaction
hsa04512	ECM-receptor interaction	87	Signaling molecules and interaction		0.05278		0.023973		0.014553
hsa04514	Cell adhesion molecules (CAMs)	146	Signaling molecules and interaction						0.040429
hsa04144	Endocytosis	203	Transport and catabolism	0.053414					0
hsa04145	Phagosome	157	Transport and catabolism						0.02282
hsa04142	Lysosome	122	Transport and catabolism						0.049426
hsa04146	Peroxisome	81	Transport and catabolism
hsa04140	Regulation of autophagy	34	Transport and catabolism
hsa04810	Regulation of actin cytoskeleton	215	Cell motility	0	0	0.0087	0		0
hsa04110	Cell cycle	124	Cell growth and death	0.05046	0	0	0.002175	0	0.022414
hsa04114	Oocyte meiosis	112	Cell growth and death	0.00928	0	0	0	0	0	0.087
hsa04210	Apoptosis	88	Cell growth and death						0
hsa04115	p53 signaling pathway	68	Cell growth and death		0.02436	0	0.055463	0.0174	0.051703	0.087
hsa04510	Focal adhesion	206	Cell communication	0.01885	0	0.023574	0.002175		0.002546
hsa04520	Adherens junction	73	Cell communication	0.012821	0.015225		0.019522		0.014054	0
hsa04530	Tight junction	134	Cell communication	0.02088	0.03248		0.0232		0.001024
hsa04540	Gap junction	89	Cell communication	0.030582	0.009943	0.002486	0.003314		0
hsa04640	Hematopoietic cell lineage	88	Immune system
hsa04610	Complement and coagulation cascades	69	Immune system	0.055983	0.036847
hsa04620	Toll-like receptor signaling pathway	108	Immune system						0.0216
hsa04621	NOD-like receptor signaling pathway	57	Immune system						0.099896
hsa04622	RIG-I-like receptor signaling pathway	71	Immune system
hsa04623	Cytosolic DNA-sensing pathway	66	Immune system
hsa04650	Natural killer cell mediated cytotoxicity	140	Immune system						0.021368
hsa04612	Antigen processing and presentation	82	Immune system						0.029276
hsa04660	T cell receptor signaling pathway	108	Immune system						0.002546
hsa04662	B cell receptor signaling pathway	76	Immune system
hsa04664	Fc epsilon RI signaling pathway	70	Immune system						0.096471
hsa04666	Fc gamma R-mediated phagocytosis	91	Immune system	0.02668	0.033287		0
hsa04670	Leukocyte transendothelial migration	118	Immune system						0.071481
hsa04672	Intestinal immune network for IgA production	51	Immune system
hsa04062	Chemokine signaling pathway	192	Immune system						0.021129
hsa04911	Insulin secretion	87	Endocrine system						0
hsa04910	Insulin signaling pathway	140	Endocrine system	0.008031	0.00435		0.006692		0
hsa04920	Adipocytokine signaling pathway	71	Endocrine system	0	0	0.012528	0.030539		0.035839
hsa03320	PPAR signaling pathway	71	Endocrine system	0.093352	0.016433		0.055463
hsa04912	GnRH signaling pathway	92	Endocrine system	0.054573	0.091668				0
hsa04913	Ovarian steroidogenesis	51	Endocrine system
hsa04915	Estrogen signaling pathway	100	Endocrine system	0.070843	0.093214	0.031231	0.01044		0	0.087
hsa04914	Progesterone-mediated oocyte maturation	86	Endocrine system	0	0	0	0	0.0116	0	0.087
hsa04917	Prolactin signaling pathway	72	Endocrine system	0.0116	0.016376		0.013709		0.08361	0.087
hsa04916	Melanogenesis	101	Endocrine system	0.028065	0.041366		0.030624		0
hsa04614	Renin-angiotensin system	17	Endocrine system
hsa04260	Cardiac muscle contraction	77	Circulatory system						0.033218
hsa04270	Vascular smooth muscle contraction	120	Circulatory system			0.035629			0.001881
hsa04970	Salivary secretion	90	Digestive system						0
hsa04971	Gastric acid secretion	75	Digestive system	0.084936			0.099078		0
hsa04972	Pancreatic secretion	96	Digestive system
hsa04976	Bile secretion	72	Digestive system
hsa04973	Carbohydrate digestion and absorption	45	Digestive system	0.093352
hsa04974	Protein digestion and absorption	88	Digestive system
hsa04975	Fat digestion and absorption	41	Digestive system
hsa04977	Vitamin digestion and absorption	24	Digestive system
hsa04978	Mineral absorption	51	Digestive system
hsa04962	Vasopressin-regulated water reabsorption	45	Excretory system	0.044205					0.001881
hsa04960	Aldosterone-regulated sodium reabsorption	39	Excretory system	0.078	0.00435	0.030221	0.003314
hsa04961	Endocrine and other factor-regulated calcium reabsorption	48	Excretory system			0.013385	0.058341		0.007975
hsa04964	Proximal tubule bicarbonate reclamation	23	Excretory system		0.03622	0.043671	0.03874		0.001024
hsa04966	Collecting duct acid secretion	27	Excretory system						0
hsa04724	Glutamatergic synapse	118	Nervous system			0.063034			0.001024
hsa04727	GABAergic synapse	90	Nervous system		0.048	0.036975	0.099078		0
hsa04725	Cholinergic synapse	113	Nervous system	0.093352	0.09048				0	0.087
hsa04728	Dopaminergic synapse	131	Nervous system	0.038777	0.015818		0		0	0.087
hsa04726	Serotonergic synapse	114	Nervous system				0.058173		0
hsa04720	Long-term potentiation	71	Nervous system		0.043178		0.055463		0.001024
hsa04730	Long-term depression	60	Nervous system				0.099078		0.001881
hsa04723	Retrograde endocannabinoid signaling	103	Nervous system	0.070269	0.088832	0.032254			0
hsa04721	Synaptic vesicle cycle	63	Nervous system		0.059269		0.061646		0
hsa04722	Neurotrophin signaling pathway	120	Nervous system	0.065339	0.037477		0.055463		0
hsa04744	Phototransduction	29	Sensory system						0.002546
hsa04742	Taste transduction	53	Sensory system						0.026381
hsa04320	Dorso-ventral axis formation	24	Development	0.045508	0.073577		0.091081		0.006809
hsa04360	Axon guidance	131	Development	0.0058	0.002677	0.028216	0		0.001024
hsa04380	Osteoclast differentiation	135	Development
hsa04710	Circadian rhythm	31	Environmental adaptation				0.055463
hsa04713	Circadian entrainment	97	Environmental adaptation	0.044205	0.01693	0.002486	0.01827		0
