# Supplementary material for: Functional characterization of breast cancer using pathway profiles
Source: BMC Med Genomics. 2014 Jul 21;7:45. doi: 10.1186/1755-8794-7-45 (PMC4113668; doi:10.1186/1755-8794-7-45)
Supplement: Additional file 7 — p -values for subtype/disease correlations shown in Figure 4B. [file 1755-8794-7-45-S7.xlsx]

## Sheet: ForVisantNewKEGG_PWEAMethod1_Cl
Hypergeometric test p-value between pairs of subtypes/diseases
Node 1	Node 2	p-value
Luminal A breast cancer	Luminal B breast cancer	0
Luminal B breast cancer	HER2+ breast cancer	0
Luminal A breast cancer	HER2+ breast cancer	3.18714e-11
Triple-negative breast cancer	HER2+ breast cancer	1.47074e-10
Luminal B breast cancer	Triple-negative breast cancer	7.33978e-10
Luminal A breast cancer	GBM	0.000163869
Luminal A breast cancer	Obesity	0.000184099
GBM	Obesity	0.000413669
Luminal A breast cancer	Triple-negative breast cancer	0.000565181
HER2+ breast cancer	GBM	0.00257679
Luminal B breast cancer	Obesity	0.00307687
HER2+ breast cancer	Ovarian cancer	0.00353533
Luminal B breast cancer	GBM	0.00413263
Triple-negative breast cancer	Ovarian cancer	0.00456234
Luminal A breast cancer	Ovarian cancer	0.0168937
HER2+ breast cancer	Obesity	0.0182653
Ovarian cancer	Obesity	0.0460956
Luminal B breast cancer	Ovarian cancer	0.0825427
Triple-negative breast cancer	GBM	0.108683
Ovarian cancer	GBM	0.460225
Triple-negative breast cancer	Obesity	0.463407
